# Supplementary material for: Comparative Genomics of the Extreme Acidophile Acidithiobacillus thiooxidans Reveals Intraspecific Divergence and Niche Adaptation
Source: Int J Mol Sci. 2016 Aug 19;17(8):1355. doi: 10.3390/ijms17081355 (PMC5000751; doi:10.3390/ijms17081355)
Supplement: Supplementary file 1 [file ijms-17-01355-s001.zip]

Archive with 3 entries (2 files):
- ijms-141532-Supplementary Materials/
- ijms-141532-Supplementary Materials/ijms-141532-Figure S1 for publish.pdf
- ijms-141532-Supplementary Materials/ijms-141532-Supplementary Tables.xlsx
