# Supplementary material for: Comparative Genomics of the Extreme Acidophile Acidithiobacillus thiooxidans Reveals Intraspecific Divergence and Niche Adaptation
Source: Int J Mol Sci. 2016 Aug 19;17(8):1355. doi: 10.3390/ijms17081355 (PMC5000751; doi:10.3390/ijms17081355)
Supplement: Supplementary file 1 [file ijms-17-01355-s001.zip › ijms-141532-Supplementary Materials/ijms-141532-Supplementary Tables.xlsx]

## Sheet: Supplementary Table S1
Table S1. Comparison of various genomes of Acidithiobacillus thiooxidans strains isolated from diverse acidic environments around the world.
Strain	Licanantay	ATCC 19377	GD1-3	DXS-W	A02	A01	BY-02	DMC	TYC-17
Genome status	Draft	Draft	Draft	Draft	Draft	Draft	Draft	Draft	Draft
Accession number	JMEB00000000	AFOH00000000	LWSC00000000	LWRY00000000	LWSA00000000	AZMO00000000	LWRZ00000000	LWSB00000000	LWSD00000000
Total bases (bp)	3937895	3019868	3946938	3946855	3720885	3820158	3812971	3854140	3831701
Completeness (%)*	99.34	98.72	99.34	99.34	99.34	98.72	99.03	99.34	99.34
GC (%)	52.84	53.16	52.92	52.92	53.01	53.1	53.07	53.06	53.06
Contigs	345	164	335	319	351	213	449	270	371
Coverage	124 fold	9.6 fold	86 fold	92 fold	77 fold	100 fold	28 fold	63 fold	41 fold
N50 (bp)	24823	42790	33554	35779	26974	46830	18469	32404	23736
N90 (bp)	5295	9912	6828	7778	4925	8724	4280	7594	5254
Max	121307	116035	93932	87536	120888	259764	81857	90563	100175
Min	1000	559	210	213	218	201	201	253	206
CDSs	4200	3087	4171	4117	3893	4046	4001	4059	4023
tRNA	84	43	73	72	94	111	114	114	114
* Genome completeness was estimated using the program ChekM.

## Sheet: Supplementary Table S2
Table S2. The alignment of sequences annotated as hypothetical proteins against the nr database.
Gene		Accession number		Description	Best BLAST hit in GenBank database
CDS in category [R] in core genome
orf1		WP_031571004.1		phosphotransferase	Acidithiobacillus thiooxidans
orf2		WP_035210111.1		D-arabinose 5-phosphate isomerase	Acidithiobacillus thiooxidans
orf3		WP_031571007.1		3-deoxy-D-manno-octulosonate 8-phosphate phosphatase	Acidithiobacillus thiooxidans
orf4		WP_010640632.1		lipopolysaccharide ABC transporter ATP-binding protein	Acidithiobacillus thiooxidans
orf5		WP_024894724.1		7-cyano-7-deazaguanine reductase	Acidithiobacillus thiooxidans
orf6		WP_024893972.1		glutamine amidotransferase	Acidithiobacillus thiooxidans
orf7		WP_010636958.1		GNAT family acetyltransferase	Acidithiobacillus thiooxidans
orf8		WP_031571544.1		tetrapyrrole methylase	Acidithiobacillus thiooxidans
orf9		WP_024894379.1		alpha-2-macroglobulin	Acidithiobacillus thiooxidans
orf10		WP_024894640.1		membrane protein	Acidithiobacillus thiooxidans
orf11		WP_024895563.1		molybdopterin-binding oxidoreductase	Acidithiobacillus thiooxidans
orf12		WP_024893746.1		haloacid dehalogenase	Acidithiobacillus thiooxidans
orf13		WP_035210675.1		sucrose-phosphate synthase	Acidithiobacillus thiooxidans
orf14		WP_024893647.1		apolipoprotein acyltransferase	Acidithiobacillus thiooxidans
orf15		WP_024893645.1		ABC transporter ATP-binding protein	Acidithiobacillus thiooxidans
orf16		WP_024893639.1		membrane protein	Acidithiobacillus thiooxidans
orf17		WP_024893629.1		ATPase AAA	Acidithiobacillus thiooxidans
orf18		WP_031575276.1		HAD family hydrolase	Acidithiobacillus thiooxidans
orf19		WP_024894330.1		tRNA modification GTPase TrmE	Acidithiobacillus thiooxidans
orf20		WP_024894322.1		ABC transporter ATP-binding protein	Acidithiobacillus thiooxidans
orf21		WP_035217532.1		phosphoglycolate phosphatase	Acidithiobacillus thiooxidans
orf22		WP_024893184.1		nucleotide-binding protein	Acidithiobacillus thiooxidans
orf23		WP_024893178.1		alpha/beta hydrolase	Acidithiobacillus thiooxidans
orf24		WP_024893175.1		beta-lactamase	Acidithiobacillus thiooxidans
orf25		WP_024893159.1		S-formylglutathione hydrolase	Acidithiobacillus thiooxidans
orf26		WP_024893150.1		7-cyano-7-deazaguanine synthase	Acidithiobacillus thiooxidans
orf27		WP_010641042.1		4-hydroxybenzoyl-CoA thioesterase	Acidithiobacillus thiooxidans
orf28		WP_024894226.1		DNA-binding protein	Acidithiobacillus thiooxidans
orf29		WP_024894225.1		methyltransferase type 11	Acidithiobacillus thiooxidans
orf30		WP_035218494.1		short-chain dehydrogenase, partial	Acidithiobacillus thiooxidans
orf31		WP_035218491.1		twitching motility protein PilT	Acidithiobacillus thiooxidans
orf32		WP_024894522.1		GTP-binding protein	Acidithiobacillus thiooxidans
orf33		WP_024894518.1		serine kinase	Acidithiobacillus thiooxidans
orf34		WP_010636860.1		radical SAM protein	Acidithiobacillus thiooxidans
orf35		WP_024894147.1		membrane protein	Acidithiobacillus thiooxidans
orf36		WP_024894143.1		NAD-dependent dehydratase	Acidithiobacillus thiooxidans
orf37		WP_024894035.1		NADPH-dependent FMN reductase	Acidithiobacillus thiooxidans
orf38		WP_024892933.1		ATPase AAA	Acidithiobacillus thiooxidans
orf39		WP_024892911.1		GTP-binding protein	Acidithiobacillus thiooxidans
orf40		WP_024894441.1		lysogenization protein HflD	Acidithiobacillus thiooxidans
orf41		WP_035218444.1		recombinase RecX	Acidithiobacillus thiooxidans
orf42		WP_024894446.1		damage-inducible protein CinA	Acidithiobacillus thiooxidans
orf43		WP_024894443.1		transcriptional regulator	Acidithiobacillus thiooxidans
orf44		WP_024893990.1		16S rRNA maturation RNase YbeY	Acidithiobacillus thiooxidans
orf45		WP_024893988.1		peptidase PmbA	Acidithiobacillus thiooxidans
orf46		WP_024893390.1		GTPase CgtA	Acidithiobacillus thiooxidans
orf47		WP_035217737.1		tRNA (guanine-N7)-methyltransferase	Acidithiobacillus thiooxidans
orf48		WP_035209626.1		5'-nucleotidase	Acidithiobacillus thiooxidans
orf49		WP_024893365.1		transporter	Acidithiobacillus thiooxidans
orf50		WP_035209627.1		competence protein	Acidithiobacillus thiooxidans
orf51		WP_035209625.1		starvation protein B	Acidithiobacillus thiooxidans
orf52		WP_024893667.1		twitching motility protein PilT	Acidithiobacillus thiooxidans
orf53		WP_035218807.1		competence protein ComEC	Acidithiobacillus thiooxidans
orf54		WP_024892796.1		DNA-binding protein	Acidithiobacillus thiooxidans
orf55		WP_024892789.1		phosphoglycolate phosphatase	Acidithiobacillus thiooxidans
orf56		WP_024892753.1		SAM-dependent methyltransferase	Acidithiobacillus thiooxidans
orf57		WP_024892808.1		twitching motility protein PilT	Acidithiobacillus thiooxidans
orf58		WP_024892801.1		plasmid stability protein stbC	Acidithiobacillus thiooxidans
orf59		WP_024892800.1		plasmid stability protein StbB	Acidithiobacillus thiooxidans
orf60		WP_024893895.1		GTPase Era	Acidithiobacillus thiooxidans
orf61		WP_024893917.1		ATPase AAA	Acidithiobacillus thiooxidans
orf62		WP_024893907.1		beta-lactamase	Acidithiobacillus thiooxidans
orf63		WP_024893903.1		folate-binding protein	Acidithiobacillus thiooxidans
orf64		WP_024894433.1		permease	Acidithiobacillus thiooxidans
orf65		WP_024894432.1		permease	Acidithiobacillus thiooxidans
orf66		WP_010638605.1		membrane protein	Acidithiobacillus thiooxidans
orf67		WP_035217952.1		GTPase HflX	Acidithiobacillus thiooxidans
orf68		WP_024894577.1		RND transporter	Acidithiobacillus thiooxidans
orf69		WP_031574019.1		alanine acetyltransferase	Acidithiobacillus thiooxidans
orf70		WP_024893018.1		carbon-nitrogen hydrolase	Acidithiobacillus thiooxidans
orf71		WP_024893017.1		glutamine amidotransferase	Acidithiobacillus thiooxidans
orf72		WP_010637306.1		ATPase AAA	Acidithiobacillus thiooxidans
orf73		WP_010640287.1		radical SAM protein	Acidithiobacillus thiooxidans
orf74		WP_024892999.1		radical SAM protein	Acidithiobacillus thiooxidans
orf75		WP_010637267.1		dimethyl sulfoxide reductase subunit C	Acidithiobacillus thiooxidans
orf76		WP_010637225.1		GTP-binding protein	Acidithiobacillus thiooxidans
orf77		WP_035218781.1		plasmid maintenance protein, partial	Acidithiobacillus thiooxidans
orf78		WP_024892661.1		peptidase	Acidithiobacillus thiooxidans
orf79		WP_024892654.1		inosine-5-monophosphate dehydrogenase	Acidithiobacillus thiooxidans
orf80		WP_024892629.1		ribosome-associated GTPase EngA	Acidithiobacillus thiooxidans
orf81		WP_010640135.1		ATPase	Acidithiobacillus thiooxidans
orf82		WP_010640137.1		membrane protein	Acidithiobacillus thiooxidans
orf83		WP_024892611.1		aminodeoxychorismate lyase	Acidithiobacillus thiooxidans
orf84		WP_024892608.1		3-ketoacyl-ACP reductase	Acidithiobacillus thiooxidans
orf85		WP_024894762.1		sugar transporter	Acidithiobacillus thiooxidans
orf86		WP_024894758.1		NADH-ubiquinone oxidoreductase subunit 6	Acidithiobacillus thiooxidans
orf87		WP_024893589.1		protease TldD	Acidithiobacillus thiooxidans
orf88		WP_024893554.1		NAD synthetase	Acidithiobacillus thiooxidans
orf89		WP_010638535.1		twitching motility protein PilT	Acidithiobacillus thiooxidans
orf90		WP_035218901.1		aminoglycoside phosphotransferase	Acidithiobacillus thiooxidans
orf91		WP_010638561.1		HAD family hydrolase	Acidithiobacillus thiooxidans
orf92		WP_024894935.1		tetrathionate hydrolase	Acidithiobacillus thiooxidans
orf93		WP_024894588.1		virulence factor	Acidithiobacillus thiooxidans
orf94		WP_010642112.1		thiopurine S-methyltransferase	Acidithiobacillus thiooxidans
orf95		WP_035218281.1		colicin V production CvpA	Acidithiobacillus thiooxidans
orf96		WP_024893656.1		peptidase C39	Acidithiobacillus thiooxidans
orf97		WP_024894121.1		metal-dependent hydrolase	Acidithiobacillus thiooxidans
orf98		WP_024894105.1		signal protein PDZ	Acidithiobacillus thiooxidans
orf99		WP_010642426.1		NAD(P)H quinone oxidoreductase	Acidithiobacillus thiooxidans
orf100		WP_031572144.1		DNA polymerase beta	Acidithiobacillus thiooxidans
orf101		WP_024893530.1		endonuclease	Acidithiobacillus thiooxidans
orf102		WP_024893526.1		twitching motility protein PilT	Acidithiobacillus thiooxidans
orf103		WP_035217770.1		hydrolase	Acidithiobacillus thiooxidans
orf104		WP_024893512.1		ATPase AAA	Acidithiobacillus thiooxidans
orf105		WP_024893487.1		oxidoreductase	Acidithiobacillus thiooxidans
orf106		WP_024893480.1		CbbY	Acidithiobacillus thiooxidans
orf107		WP_024894269.1		ABC transporter ATP-binding protein	Acidithiobacillus thiooxidans
orf108		WP_024894272.1		beta-lactamase	Acidithiobacillus thiooxidans
orf109		WP_024894491.1		hydroxyacylglutathione hydrolase	Acidithiobacillus thiooxidans
orf110		WP_024894502.1		isomerase	Acidithiobacillus thiooxidans
orf111		WP_024894494.1		glyoxalase I	Acidithiobacillus thiooxidans
orf112		WP_024893122.1		ABC transporter ATP-binding protein	Acidithiobacillus thiooxidans
orf113		WP_010639363.1		quercetin 2,3-dioxygenase	Acidithiobacillus thiooxidans
orf114		WP_024895572.1		twitching motility protein PilT	Acidithiobacillus thiooxidans
orf115		WP_024894706.1		ubiquinone biosynthesis protein UbiB	Acidithiobacillus thiooxidans
orf116		WP_010642260.1		alpha/beta hydrolase	Acidithiobacillus thiooxidans
CDS in category [S] in core genome
orf1	WP_010640694.1		iron-sulfur cluster insertion protein ErpA			Acidithiobacillus thiooxidans
orf2	WP_024893435.1		sugar ABC transporter substrate-binding protein			Acidithiobacillus thiooxidans
orf3	ACI62916.1		cell surface antigen SLP4			Acidithiobacillus thiooxidans
orf4	WP_024893208.1		phospholipid-binding protein			Acidithiobacillus thiooxidans
orf5	WP_031569041.1		membrane protein			Acidithiobacillus thiooxidans
orf6	WP_035218086.1		membrane protein			Acidithiobacillus thiooxidans
orf7	WP_024893971.1		cytochrome C oxidase assembly protein			Acidithiobacillus thiooxidans
orf8	WP_010641890.1		ureidoglycolate hydrolase			Acidithiobacillus thiooxidans
orf9	WP_010641842.1		toxin YoeB			Acidithiobacillus thiooxidans
orf10	ACI62927.1		phosphonate metabolism protein			Acidithiobacillus thiooxidans
orf11	WP_024894639.1		membrane protein			Acidithiobacillus thiooxidans
orf12	WP_035218820.1		transcriptional regulator			Acidithiobacillus thiooxidans
orf13	WP_024894862.1		EVE domain-containing protein			Acidithiobacillus thiooxidans
orf14	WP_010638635.1		plasmid stabilization protein			Acidithiobacillus thiooxidans
orf15	WP_024893759.1		GTP cyclohydrolase			Acidithiobacillus thiooxidans
orf16	WP_024893751.1		UDP-2,3-diacylglucosamine hydrolase			Acidithiobacillus thiooxidans
orf17	WP_035210673.1		membrane protein			Acidithiobacillus thiooxidans
orf18	WP_024893745.1		alkaline invertase			Acidithiobacillus thiooxidans
orf19	WP_024893619.1		permease			Acidithiobacillus thiooxidans
orf20	WP_024893636.1		carboxysome shell protein			Acidithiobacillus thiooxidans
orf21	WP_010637873.1		carboxysome shell protein			Acidithiobacillus thiooxidans
orf22	WP_024893635.1		carboxysome shell protein			Acidithiobacillus thiooxidans
orf23	WP_024893630.1		membrane protein			Acidithiobacillus thiooxidans
orf24	WP_035218368.1		Hrp-dependent type III effector protein			Acidithiobacillus thiooxidans
orf25	WP_024894353.1		peptidoglycan-binding protein LysM			Acidithiobacillus thiooxidans
orf26	WP_010640907.1		smg family protein			Acidithiobacillus thiooxidans
orf27	WP_024894346.1		serine/threonine protein phosphatase			Acidithiobacillus thiooxidans
orf28	WP_010640471.1		50S rRNA methyltransferase			Acidithiobacillus thiooxidans
orf29	WP_010640473.1		iojap-like protein			Acidithiobacillus thiooxidans
orf30	WP_024893198.1		DNA polymerase V			Acidithiobacillus thiooxidans
orf31	WP_024893196.1		UDP-galactose-lipid carrier transferase			Acidithiobacillus thiooxidans
orf32	WP_024893193.1		16S rRNA methyltransferase			Acidithiobacillus thiooxidans
orf33	WP_024893173.1		membrane protein			Acidithiobacillus thiooxidans
orf34	WP_024893152.1		tol-pal system protein			Acidithiobacillus thiooxidans
orf35	WP_024893137.1		porin			Acidithiobacillus thiooxidans
orf36	WP_024894224.1		membrane protein			Acidithiobacillus thiooxidans
orf37	WP_024894220.1		ferritin			Acidithiobacillus thiooxidans
orf38	WP_024894215.1		glutamyl-tRNA amidotransferase			Acidithiobacillus thiooxidans
orf39	WP_024894508.1		prevent-host-death protein			Acidithiobacillus thiooxidans
orf40	WP_024894166.1		membrane protein			Acidithiobacillus thiooxidans
orf41	WP_024894136.1		pilus assembly protein HicB			Acidithiobacillus thiooxidans
orf42	WP_035218192.1		membrane protein			Acidithiobacillus thiooxidans
orf43	WP_024894142.1		MTA/SAH nucleosidase			Acidithiobacillus thiooxidans
orf44	WP_031573733.1		DNA mismatch repair protein MutS			Acidithiobacillus thiooxidans
orf45	WP_024894032.1		pseudouridine synthase			Acidithiobacillus thiooxidans
orf46	WP_024895070.1		sulfotransferase			Acidithiobacillus thiooxidans
orf47	WP_010637640.1		membrane protein			Acidithiobacillus thiooxidans
orf48	WP_024892905.1		growth inhibitor PemK			Acidithiobacillus thiooxidans
orf49	WP_024892876.1		membrane protein			Acidithiobacillus thiooxidans
orf50	WP_024892961.1		antibiotic biosynthesis monooxygenase			Acidithiobacillus thiooxidans
orf51	WP_029315963.1		cyanoglobin			Acidithiobacillus thiooxidans
orf52	WP_024892943.1		histidine kinase			Acidithiobacillus thiooxidans
orf53	WP_024894396.1		cytochrome C			Acidithiobacillus thiooxidans
orf54	WP_010639902.1		flagellar biosynthesis protein			Acidithiobacillus thiooxidans
orf55	WP_024893360.1		SAM-dependent methyltransferase			Acidithiobacillus thiooxidans
orf56	WP_035217733.1		polymerase			Acidithiobacillus thiooxidans
orf57	WP_024893345.1		cell division protein MraZ			Acidithiobacillus thiooxidans
orf58	WP_024893332.1		ferritin			Acidithiobacillus thiooxidans
orf59	WP_024893665.1		MOSC			Acidithiobacillus thiooxidans
orf60	WP_010636837.1		sulfur oxidation protein SoxZ			Acidithiobacillus thiooxidans
orf61	WP_010636838.1		sulfur oxidation protein SoxY			Acidithiobacillus thiooxidans
orf62	WP_031572923.1		fibronectin-binding protein			Acidithiobacillus thiooxidans
orf63	WP_010638470.1		prevent-host-death protein			Acidithiobacillus thiooxidans
orf64	WP_035217319.1		membrane protein			Acidithiobacillus thiooxidans
orf65	WP_024892770.1		sulfotransferase			Acidithiobacillus thiooxidans
orf66	WP_024892818.1		SCP-2 sterol transfer family protein			Acidithiobacillus thiooxidans
orf67	WP_024892812.1		phosphate-starvation-inducible E			Acidithiobacillus thiooxidans
orf68	WP_024893911.1		phosphoesterase			Acidithiobacillus thiooxidans
orf69	WP_024893906.1		histidine kinase			Acidithiobacillus thiooxidans
orf70	WP_024894422.1		nucleotidyltransferase			Acidithiobacillus thiooxidans
orf71	WP_024893805.1		paraquat-inducible protein A			Acidithiobacillus thiooxidans
orf72	WP_024893787.1		adenylate cyclase			Acidithiobacillus thiooxidans
orf73	WP_010642373.1		glycerol-3-phosphate acyltransferase			Acidithiobacillus thiooxidans
orf74	WP_024893014.1		GMP synthase			Acidithiobacillus thiooxidans
orf75	WP_024893012.1		stability determinant			Acidithiobacillus thiooxidans
orf76	WP_010637276.1		NADH dehydrogenase			Acidithiobacillus thiooxidans
orf77	WP_010637252.1		sulfur oxidation protein SoxY			Acidithiobacillus thiooxidans
orf78	WP_024892985.1		sulfur oxidation protein SoxZ			Acidithiobacillus thiooxidans
orf79	WP_024892975.1		histidine kinase			Acidithiobacillus thiooxidans
orf80	WP_024894796.1		membrane protein			Acidithiobacillus thiooxidans
orf81	WP_024892662.1		ribulose-phosphate 3-epimerase			Acidithiobacillus thiooxidans
orf82	WP_024892644.1		DNA mismatch repair protein MutS			Acidithiobacillus thiooxidans
orf83	WP_024892643.1		aldolase			Acidithiobacillus thiooxidans
orf84	WP_010640069.1		transporter			Acidithiobacillus thiooxidans
orf85	WP_024892635.1		cation-binding protein			Acidithiobacillus thiooxidans
orf86	WP_024892628.1		dehydrogenase			Acidithiobacillus thiooxidans
orf87	WP_010640097.1		membrane protein			Acidithiobacillus thiooxidans
orf88	WP_035217253.1		XRE family transcriptional regulator			Acidithiobacillus thiooxidans
orf89	WP_024894767.1		photoactive yellow protein			Acidithiobacillus thiooxidans
orf90	WP_024893606.1		membrane protein			Acidithiobacillus thiooxidans
orf91	WP_024893558.1		dioxygenase			Acidithiobacillus thiooxidans
orf92	WP_010642454.1		Cyanoglobin; Hemoglobin-like protein HbN			Acidithiobacillus thiooxidans
orf93	WP_024894937.1		permease			Acidithiobacillus thiooxidans
orf94	WP_024894934.1		quinol oxidase			Acidithiobacillus thiooxidans
orf95	WP_035209826.1		carboxymuconolactone decarboxylase			Acidithiobacillus thiooxidans
orf96	WP_024894591.1		alkylhydroperoxidase			Acidithiobacillus thiooxidans
orf97	WP_035218174.1		antitoxin, partial			Acidithiobacillus thiooxidans
orf98	WP_024893514.1		BolA family transcriptional regulator			Acidithiobacillus thiooxidans
orf99	WP_010638753.1		iron-sulfur cluster assembly protein			Acidithiobacillus thiooxidans
orf100	WP_024893497.1		membrane protein			Acidithiobacillus thiooxidans
orf101	WP_031575835.1		ribosome maturation factor RimP			Acidithiobacillus thiooxidans
orf102	WP_024893123.1		membrane protein			Acidithiobacillus thiooxidans
orf103	WP_024893058.1		membrane protein			Acidithiobacillus thiooxidans
orf104	WP_024893110.1		SpoVR family protein			Acidithiobacillus thiooxidans
orf105	WP_024893057.1		thiol:disulfide interchange protein			Acidithiobacillus thiooxidans
orf106	WP_024893095.1		membrane protein			Acidithiobacillus thiooxidans
orf107	WP_024893125.1		mRNA interferase MqsR			Acidithiobacillus thiooxidans
orf108	WP_010638602.1		prevent-host-death protein			Acidithiobacillus thiooxidans
orf109	WP_024893852.1		serine protease			Acidithiobacillus thiooxidans
orf110	WP_024893875.1		glyoxalase			Acidithiobacillus thiooxidans
CDS in category [R] in accessory genome
orf1		WP_029316014.1		transcriptional regulator			Acidithiobacillus thiooxidans
orf2		WP_031571297.1		deoxyribodipyrimidine photolyase, partial			Acidithiobacillus thiooxidans
orf3		WP_010642617.1		plasmid maintenance system killer			Acidithiobacillus thiooxidans
orf4		WP_010642615.1		virulence factor			Acidithiobacillus thiooxidans
orf5		WP_043363792.1		toxin HipA			Methyloversatilis universalis
orf6		WP_035211102.1		twitching motility protein PilT, partial			Acidithiobacillus thiooxidans
orf7		WP_031571424.1		ATPase AAA			Acidithiobacillus thiooxidans
orf8		WP_031575126.1		PilT-like protein			Acidithiobacillus thiooxidans
orf9		WP_031575129.1		twitching motility protein PilT			Acidithiobacillus thiooxidans
orf10		WP_031571168.1		alpha/beta hydrolase			Acidithiobacillus thiooxidans
orf11		WP_035210139.1		GNAT family acetyltransferase			Acidithiobacillus thiooxidans
orf12		WP_031571162.1		AraC family transcriptional regulator			Acidithiobacillus thiooxidans
orf13		WP_024893324.1		membrane protein			Acidithiobacillus thiooxidans
orf14		WP_010639607.1		DNA-binding protein			Acidithiobacillus thiooxidans
orf15		WP_010639173.1		phospholipase			Acidithiobacillus thiooxidans
orf16		WP_029315979.1		oxidoreductase, partial			Acidithiobacillus thiooxidans
orf17		WP_031568780.1		twitching motility protein PilT			Acidithiobacillus thiooxidans
orf18		WP_031575713.1		4-methyl-5(B-hydroxyethyl)-thiazole monophosphate biosynthesis protein			Acidithiobacillus thiooxidans
orf19		WP_035209851.1		alpha/beta hydrolase			Acidithiobacillus thiooxidans
orf20		WP_031572231.1		hemolysin III			Acidithiobacillus thiooxidans
orf21		WP_035210816.1		plasmid stabilization protein, partial			Acidithiobacillus thiooxidans
orf22		WP_024894888.1		dimethyl sulfoxide reductase			Acidithiobacillus thiooxidans
orf23		WP_010640811.1		glyoxalase/bleomycin resistance protein/dioxygenase			Acidithiobacillus thiooxidans
orf24		WP_024894738.1		patatin			Acidithiobacillus thiooxidans
orf25		WP_035219236.1		phosphoesterase, partial			Acidithiobacillus thiooxidans
orf26		WP_010641840.1		beta-lactamase			Acidithiobacillus thiooxidans
orf27		WP_010637014.1		plasmid maintenance system killer			Acidithiobacillus thiooxidans
orf28		WP_024892929.1		LacI family transcriptional regulator			Acidithiobacillus thiooxidans
orf29		WP_024893547.1		acetyltransferase			Acidithiobacillus thiooxidans
orf30		WP_024893726.1		3-hydroxyacyl-CoA-ACP transferase			Acidithiobacillus thiooxidans
orf31		WP_024893729.1		GNAT family acetyltransferase			Acidithiobacillus thiooxidans
orf32		WP_010638186.1		GNAT family acetyltransferase			Acidithiobacillus thiooxidans
orf33		WP_010638130.1		GNAT family acetyltransferase			Acidithiobacillus thiooxidans
orf34		WP_024894467.1		beta-lactamase			Acidithiobacillus thiooxidans
orf35		WP_035210675.1		sucrose-phosphate synthase			Acidithiobacillus thiooxidans
orf36		WP_024894923.1		plasmid stabilization protein			Acidithiobacillus thiooxidans
orf37		WP_024893968.1		glycosyl transferase family 8			Acidithiobacillus thiooxidans
orf38		WP_024892846.1		oxidoreductase			Acidithiobacillus thiooxidans
orf39		WP_014029367.1		phosphoadenosine phosphosulfate reductase			Acidithiobacillus ferrivorans
orf40		WP_014029367.1		phosphoadenosine phosphosulfate reductase			Acidithiobacillus ferrivorans
orf41		WP_035217293.1		twitching motility protein PilT			Acidithiobacillus thiooxidans
orf42		WP_024892854.1		DNA polymerase III subunit beta			Acidithiobacillus thiooxidans
orf43		WP_024894657.1		twitching motility protein PilT			Acidithiobacillus thiooxidans
orf44		WP_024894660.1		DNA-binding protein			Acidithiobacillus thiooxidans
orf45		WP_010637509.1		twitching motility protein PilT			Acidithiobacillus thiooxidans
orf46		WP_035217594.1		twitching motility protein PilT, partial			Acidithiobacillus thiooxidans
orf47		WP_014100877.1		Tfp pilus assembly protein PilF			Chloracidobacterium thermophilum
orf48		WP_035219031.1		ABC transporter substrate-binding protein			Acidithiobacillus thiooxidans
orf49		WP_029006983.1		NAD(P)H:quinone oxidoreductase			Azospirillum halopraeferens
orf50		WP_014002365.1		beta-lactamase			Acidithiobacillus caldus
orf51		WP_012501634.1		twitching motility protein PilT			Chlorobaculum parvum
orf52		WP_012537455.1		pilus biogenesis protein			Acidithiobacillus ferrooxidans
orf53		WP_019949780.1		CopG family transcripitonal regulator			Kushneria aurantia
orf54		WP_041190635.1		ATPase			Burkholderia pseudomallei
orf55		WP_040429831.1		conjugal transfer protein TraU			Acidithiobacillus thiooxidans
orf56		WP_040429833.1		conjugal transfer protein TraN, partial			Acidithiobacillus thiooxidans
orf57		WP_031571162.1		AraC family transcriptional regulator			Acidithiobacillus thiooxidans
orf58		WP_017483166.1		metallophosphoesterase			Methylobacterium sp. MB200
orf59		WP_024894888.1		dimethyl sulfoxide reductase			Acidithiobacillus thiooxidans
orf60		WP_040429876.1		conjugal transfer protein TraH			Acidithiobacillus thiooxidans
orf61		WP_010642788.1		conjugal transfer protein TraF			Acidithiobacillus thiooxidans
orf62		WP_010642773.1		cobalamin biosynthesis protein CobS			Acidithiobacillus thiooxidans
orf63		WP_004872737.1		beta-lactamase			Acidithiobacillus caldus
orf64		WP_035195128.1		recombinase			Acidithiobacillus ferrivorans
CDS in category [S] in accessory genome
orf1		WP_031571618.1		polymerase	Acidithiobacillus thiooxidans
orf2		CBW75346.1		Hypothetical protein RBRH_03874	Burkholderia rhizoxinica
orf3		WP_010638039.1		twitching motility protein PilT	Acidithiobacillus thiooxidans
orf4		WP_010639395.1		AbrB family transcriptional regulator	Acidithiobacillus thiooxidans
orf5		WP_031570175.1		carboxysome shell protein	Acidithiobacillus thiooxidans
orf6		WP_031571153.1		polyketide cyclase	Acidithiobacillus thiooxidans
orf7		WP_031575896.1		decarboxylase, partial	Acidithiobacillus thiooxidans
orf8		WP_031575380.1		methyltransferase	Acidithiobacillus thiooxidans
orf9		WP_031575773.1		toxin of toxin-antitoxin system	Acidithiobacillus thiooxidans
orf10		WP_031574360.1		porin	Acidithiobacillus thiooxidans
orf11		WP_031569864.1		membrane protein	Acidithiobacillus thiooxidans
orf12		ACK79691.1		conserved domain protein	Acidithiobacillus ferrooxidans
orf13		WP_010638753.1		iron-sulfur cluster assembly protein	Acidithiobacillus thiooxidans
orf14		WP_031575563.1		addiction module antitoxin RelB	Acidithiobacillus thiooxidans
orf15		WP_031571189.1		cyanoglobin	Acidithiobacillus thiooxidans
orf16		WP_010641934.1		toxin RelE	Acidithiobacillus thiooxidans
orf17		WP_035209330.1		pilus assembly protein TadE, partial	Acidithiobacillus thiooxidans
orf18		WP_024895354.1		cation-binding protein	Acidithiobacillus thiooxidans
orf19		WP_035209633.1		membrane protein	Acidithiobacillus thiooxidans
orf20		WP_031571769.1		addiction module protein, partial	Acidithiobacillus thiooxidans
orf21		WP_031569588.1		3-oxoacyl-ACP synthase	Acidithiobacillus thiooxidans
orf22		WP_031571411.1		NADH dehydrogenase	Acidithiobacillus thiooxidans
orf23		WP_035209510.1		sulfotransferase, partial	Acidithiobacillus thiooxidans
orf24		WP_031572248.1		30S ribosomal protein S1, partial	Acidithiobacillus thiooxidans
orf25		WP_031570764.1		transcriptional antiterminator	Acidithiobacillus thiooxidans
orf26		WP_031570767.1		transcriptional antiterminator, partial	Acidithiobacillus thiooxidans
orf27		AEM48694.1		ErfK/YbiS/YcfS/YnhG family protein	Acidithiobacillus ferrivorans
orf28		WP_035209636.1		membrane protein	Acidithiobacillus thiooxidans
orf29		WP_031574719.1		AsnC family transcriptional regulator	Acidithiobacillus thiooxidans
orf30		WP_031572254.1		phosphoadenosine phosphosulfate reductase	Acidithiobacillus thiooxidans
orf31		WP_031572762.1		cell filamentation protein Fic, partial	Acidithiobacillus thiooxidans
orf32		WP_010642419.1		aromatic ring-cleaving dioxygenase	Acidithiobacillus thiooxidans
orf33		WP_024893374.1		deacylase	Acidithiobacillus thiooxidans
orf34		WP_024895511.1		general stress protein CsbD	Acidithiobacillus thiooxidans
orf35		WP_031575140.1		antitoxin	Acidithiobacillus thiooxidans
orf36		WP_035210532.1		membrane protein	Acidithiobacillus thiooxidans
orf37		WP_024893140.1		FmdB family transcriptional regulator	Acidithiobacillus thiooxidans
orf38		WP_031573030.1		deacylase	Acidithiobacillus thiooxidans
orf39		WP_031569971.1		porin	Acidithiobacillus thiooxidans
orf40		WP_035211044.1		membrane protein	Acidithiobacillus thiooxidans
orf41		WP_010642161.1		plasmid stabilization protein ParE	Acidithiobacillus thiooxidans
orf42		WP_024893394.1		2-hydroxyacid dehydrogenase	Acidithiobacillus thiooxidans
orf43		WP_024894756.1		membrane protein	Acidithiobacillus thiooxidans
orf44		WP_024894747.1		phospholipid-binding protein	Acidithiobacillus thiooxidans
orf45		WP_035218190.1		cell division protein Fic, partial	Acidithiobacillus thiooxidans
orf46		WP_024892805.1		prevent-host-death protein	Acidithiobacillus thiooxidans
orf47		WP_010639476.1		relaxase/mobilization nuclease domain-containing protein	Acidithiobacillus thiooxidans
orf48		WP_035217927.1		hemoglobin-like protein	Acidithiobacillus thiooxidans
orf49		WP_024895332.1		membrane protein	Acidithiobacillus thiooxidans
orf50		WP_010640513.1		membrane protein	Acidithiobacillus thiooxidans
orf51		WP_024892412.1		addiction module protein	Acidithiobacillus thiooxidans
orf52		WP_024894897.1		carboxymuconolactone decarboxylase	Acidithiobacillus thiooxidans
orf53		WP_024892597.1		AsnC family transcriptional regulator	Acidithiobacillus thiooxidans
orf54		WP_031569971.1		porin	Acidithiobacillus thiooxidans
orf55		WP_024892874.1		HicB	Acidithiobacillus thiooxidans
orf56		WP_035217885.1		EcsC family protein	Acidithiobacillus thiooxidans
orf57		WP_035210532.1		membrane protein	Acidithiobacillus thiooxidans
orf58		WP_010639476.1		relaxase/mobilization nuclease domain-containing protein	Acidithiobacillus thiooxidans
orf59		WP_024895330.1		integrase	Acidithiobacillus thiooxidans
orf60		WP_024894325.1		chromosome segregation protein SMC	Acidithiobacillus thiooxidans
orf61		WP_024892803.1		transcriptional regulator	Acidithiobacillus thiooxidans
orf62		WP_024895127.1		cell division protein Fic	Acidithiobacillus thiooxidans
orf63		WP_024894474.1		cation transporter	Acidithiobacillus thiooxidans
orf64		WP_035219420.1		translation repressor RelE, partial	Acidithiobacillus thiooxidans
orf65		WP_031571047.1		cation-binding protein	Acidithiobacillus thiooxidans
orf66		WP_024895190.1		XRE family transcriptional regulator	Acidithiobacillus thiooxidans
orf67		WP_024895209.1		transcriptional regulator	Acidithiobacillus thiooxidans
orf68		WP_024893166.1		membrane protein	Acidithiobacillus thiooxidans
orf69		WP_040429885.1		membrane protein, partial	Acidithiobacillus thiooxidans
orf70		WP_024894202.1		MazF family transcriptional regulator	Acidithiobacillus thiooxidans
orf71		WP_035218152.1		phosphoadenosine phosphosulfate reductase, partial	Acidithiobacillus thiooxidans
orf72		WP_035210030.1		membrane protein	Acidithiobacillus thiooxidans
orf73		WP_024892833.1		prevent-host-death protein	Acidithiobacillus thiooxidans
orf74		WP_035218596.1		virulence factor	Acidithiobacillus thiooxidans
orf75		WP_035218622.1		replication protein, partial	Acidithiobacillus thiooxidans
orf76		WP_024894656.1		prevent-host-death protein	Acidithiobacillus thiooxidans
orf77		WP_031569588.1		3-oxoacyl-ACP synthase	Acidithiobacillus thiooxidans
orf78		WP_035218888.1		polymerase, partial	Acidithiobacillus thiooxidans
orf79		WP_024893311.1		polymerase	Acidithiobacillus thiooxidans
orf80		WP_035219638.1		membrane protein	Acidithiobacillus thiooxidans
orf81		WP_024895064.1		transcriptional antiterminator	Acidithiobacillus thiooxidans
orf82		WP_024895063.1		transcriptional antiterminator	Acidithiobacillus thiooxidans
orf83		WP_024895526.1		deacylase	Acidithiobacillus thiooxidans
orf84		WP_024894756.1		membrane protein	Acidithiobacillus thiooxidans
orf85		WP_024895067.1		DoxX family protein	Acidithiobacillus thiooxidans
orf86		AEK59612.1		protein of unknown function DUF124	Acidithiobacillus caldus
orf87		WP_024895067.1		DoxX family protein	Acidithiobacillus thiooxidans
orf88		WP_012537380.1		membrane protein	Acidithiobacillus ferrooxidans
orf89		WP_014028470.1		integrase	Acidithiobacillus ferrivorans
orf90		WP_012537380.1		membrane protein	Acidithiobacillus ferrooxidans
orf91		WP_013122908.1		methyl-accepting chemotaxis sensory transducer	Thiomonas intermedia
orf92		WP_042032150.1		anti-sigma B factor antagonist	Aeromonas jandaei
orf93		WP_031573297.1		membrane protein	Acidithiobacillus thiooxidans
orf94		WP_010636883.1		Polypeptide-transport-associated domain protein ShlB-type	Acidithiobacillus thiooxidans
orf95		WP_023157187.1		glycosyltransferase, group 2 family protein, partial	Escherichia coli
orf96		WP_012536639.1		CopG family transcriptional regulator	Acidithiobacillus ferrooxidans
orf97		WP_012474172.1		SpoVT/AbrB domain-containing protein	Chlorobium phaeobacteroides
orf98		WP_029316377.1		membrane protein	Acidithiobacillus thiooxidans
orf99		WP_010641833.1		ADP-ribosylglycohydrolase	Acidithiobacillus thiooxidans
orf100		WP_031943941.1		RepA protein, partial	Thiobacillus sp.
orf101		AIA54211.1		Phosphatidate cytidylyltransferase	Acidithiobacillus caldus
orf102		WP_041190636.1		DNA polymerase	Burkholderia pseudomallei
orf103		WP_041635926.1		cell filamentation protein Fic	Acidithiobacillus caldus
orf104		WP_010639395.1		AbrB family transcriptional regulator	Acidithiobacillus thiooxidans
orf105		WP_010642546.1		conjugal transfer protein TraW	Acidithiobacillus thiooxidans
orf106		WP_010642550.1		addiction module protein	Acidithiobacillus thiooxidans
orf107		AEM49096.1		NERD domain protein	Acidithiobacillus ferrivorans
orf108		WP_010641826.1		membrane protein	Acidithiobacillus thiooxidans
orf109		WP_031521460.1		toxin-antitoxin system, antitoxin component	Cronobacter sp. 1383
orf110		WP_027159922.1		membrane protein	Methylobacter luteus
orf111		WP_035218596.1		virulence factor	Acidithiobacillus thiooxidans
orf112		WP_014028885.1		50S ribosomal protein L21	Acidithiobacillus ferrivorans
orf113		WP_024892412.1		addiction module protein	Acidithiobacillus thiooxidans
orf114		WP_029316033.1		motility quorum-sensing regulator MqsR	Acidithiobacillus thiooxidans
orf115		WP_031574360.1		porin	Acidithiobacillus thiooxidans
orf116		CBL29025.1		Uncharacterized virulence-associated protein D	Fretibacterium fastidiosum
orf117		WP_012078790.1		thioredoxin	Janthinobacterium sp. Marseille
orf118		CDQ09412.1		transposase	Acidithiobacillus ferrivorans
orf119		WP_010639476.1		relaxase/mobilization nuclease domain-containing protein	Acidithiobacillus thiooxidans
orf120		WP_024893011.1		plasmid stabilization protein ParE	Acidithiobacillus thiooxidans
orf121		WP_024895526.1		deacylase	Acidithiobacillus thiooxidans

## Sheet: Supplementary Table S3
Table S3. The gene repertoires of A. thiooxidans involved in central metabolisms and stress management strategies.
Gene	Enzyme	EC number	Pfam	Gene loci
				Licanantay	ATCC 19377	GD1-3	DXS-W	A02	A01	BY-02	DMC	TYC-17
Carbon metabolism
Calvin-Benson-Bassham (CBB) cycle
fructose-bisphosphate aldolase		4.1.2.13
	fructose-bisphosphate aldolase, class I		PF01791.7	contig88: 8497-9417	contig46: 72084-73004	contig244: 5663-6583	contig244: 5642-6562	contig293: 8190-9110	contig105: 8118-9038	contig121: 177-1097	contig123: 2886-3806	contig85: 2838-3758
fba	fructose-bisphosphate aldolase, class II		PF01116.18	contig258: 23515-24585	contig138: 23468-24538	contig183: 17186-18256	contig243: 17186-18256	contig258: 26653-27723	contig8: 74228-75298	contig6: 74340-75410	contig2: 34643-35713	contig206: 42154-43224
tktA	transketolase	2.2.1.1	PF00456.19	contig258: 17710-19707	contig138: 17663-19660	contig183: 22064-24061	contig123: 1-1083	contig258: 31531-33528	contig8: 79106-81103	contig6: 79218-81215	contig2: 28838-30835	contig206: 47032-49029
rpiA	ribose 5-phosphate isomerase	5.3.1.6	PF06026.12	contig50: 6263-6922	contig7: 14885-15544	contig46: 10617-11276	contig035: 6157-6816	contig282: 26289-26948	contig30: 6975-7634	contig140: 11205-11864	contig7: 2620-3279	contig108: 18371-19030
rpe	ribulose-phosphate-3-epimerase	5.1.3.1	PF00834.17	contig258: 24649-25311	contig138: 24602-25264	contig183: 16460-17122	contig243: 16460-17122	contig258: 25927-26589	contig8: 73502-74164	contig6: 73614-74276	contig2: 35777-36439	contig206: 41428-42090
cbbP	phosphoribulokinase	2.7.1.19	PF00485.16	contig320: 4468-5340	contig13: 1628-2500	contig190: 13378-14250	contig231: 30041-30913	contig181: 31153-32025	contig76: 11034-11906	contig228: 31139-32011	contig076: 34722-35594	contig26: 54070-54942
ribulose bisphosphate carboxylase		4.1.1.39
Rubisco form I
cbbL	ribulose-bisphosphate carboxylase large chain		PF02788.14	contig95: 10390-11808	contig36: 23775-25193	contig296: 29102-30520	contig2: 12480-13898	contig174: 23023-24441	contig20: 36487-37905	contig103: 24313-25731	contig020: 33654-35072	contig190: 2819-4237
cbbS-2	ribulose bisphosphate carboxylase, small subunit		PF00101.18	contig95: 10017-10349	contig36: 25234-25566	contig296: 28729-29061	contig2: 12107-12439	contig174: 24482-24814	contig20: 36114-36446	contig103: 23940-24272	contig020: 35113-35445	contig190: 2446-2778
Rubisco form II
cbbM	ribulose-bisphosphate carboxylase large chain		PF02788.14	contig136: 471-1763	contig10: 9633-11012	contig4: 10711-12090	contig015: 10711-12090	contig300: 37008-38387	contig4: 84120-85499	contig011: 4571-5950	contig018: 86257-87636	contig5: 64905-66284
Rubisco form IV
	ribulose bisphosphate carboxylase, large subunit 2		PF00016.18	contig333: 2549-3721	contig121: 46172-47344	contig4: 64956-66128	contig140: 16639-17811	contig77: 17678-18850	contig19: 16566-17738	contig066: 2383-3555	contig013: 16669-17841	contig194: 16619-17791
Embden-Meyerhof-parnas (EMP) pathway
	glucokinase	2.7.1.2	PF00480.18	contig158: 14548-15492	contig29: 8466-9410	contig13: 6789-7733	contig239: 6789-7733	contig72: 34050-34994	contig4: 9517-10461	contig047: 38642-39586	contig050: 4073-5017	contig284: 1815-2759
pgm	phosphoglucomutase	5.4.2.2	PF02878.14	contig180: 5272-6903	contig99: 8474-10105	contig98: 5386-7017	contig7: 7310-8941	contig351: 8778-10409	contig57: 12425-14056	contig304: 5211-6842	contig011: 59944-61575	contig297: 1-1302
pgi	glucose-6-phosphate isomerase	5.3.1.9	PF00342.17	contig331: 9479-11101	contig27: 6177-7799	contig71: 10646-11462	contig2: 45957-47579	contig81: 10928-12550	contig7: 59181-60803	contig093: 56942-58360	contig170: 15010-16632	contig88: 14696-16318
fructose-1,6-bisphosphatase		3.1.3.11
fbp	fructose-1,6-bisphosphatase I		PF00316.18	contig79: 1349-2353	contig105: 367-1371	contig26: 73760-74764	contig125: 9494-10498	contig24: 5431-6435	contig15: 848-1852	contig115: 1603-2607	contig011: 1637-2641	contig96: 7934-8938
glpX	fructose-1,6-bisphosphatase II		PF03320.11	contig258: 16738-17682	contig138: 16691-17635	contig183: 24089-25033	contig123: 1111-2055	contig258: 33556-34500	contig8: 81131-82075	contig6: 81243-81857	contig2: 27866-28810	contig206: 49057-50001
	6-phosphofructokinase (PFK)	2.7.1.11	PF00294.22	contig88: 24529-25485	contig47: 14190-15146	contig244: 21699-22655	contig244: 21678-22634	contig192: 7115-8071	contig56: 16370-17326	contig243: 16369-17325	contig058: 16415-17371	contig177: 16367-17323
fructose-bisphosphate aldolase		4.1.2.13
	fructose-bisphosphate aldolase, class I		PF01791.7	contig88: 8497-9417	contig46: 72084-73004	contig244: 5663-6583	contig244: 5642-6562	contig293: 8190-9110	contig105: 8118-9038	contig121: 177-1097	contig123: 2886-3806	contig85: 2838-3758
fba	fructose-bisphosphate aldolase, class II		PF01116.18	contig258: 23515-24585	contig138: 23468-24538	contig183: 17186-18256	contig243: 17186-18256	contig258: 26653-27723	contig8: 74228-75298	contig6: 74340-75410	contig2: 34643-35713	contig206: 42154-43224
tpiA	triosephosphate isomerase	5.3.1.1	PF00121.16	contig210: 33086-33859	contig123: 25658-26398	contig277: 28490-29263	contig028: 24219-24992	contig151: 24215-24988	contig19: 58592-59365	contig225: 24201-24974	contig013: 58695-59468	contig189: 24184-24957
gap	glyceraldehyde-3-phosphate dehydrogenase	1.2.1.12	PF00044.22	contig258: 19738-20745	contig138: 19691-20698	contig183: 21026-22033	contig243: 21026-22033	contig258: 30493-31500	contig8: 78068-79075	contig6: 78180-79187	contig2: 30866-31873	contig206: 45994-47001
pgk	phosphoglycerate kinase	2.7.2.3	PF00162.17	contig258: 20773-21978	contig138: 20726-21931	contig183: 19793-20998	contig243: 19793-20998	contig258: 29260-30465	contig8: 76835-78040	contig6: 76947-78152	contig2: 31901-33106	contig206: 44761-45966
phosphoglycerate mutase		5.4.2.12
gpmI-1	2,3-bisphosphoglycerate-independent phosphoglycerate mutase		PF01676.16	contig71: 25448-26971	contig51: 28104-29627	contig219: 59984-61507	contig272: 1592-3115	contig225: 2562-4085	contig41: 30976-32499	contig294: 2548-4071	contig180: 31077-32600	contig12: 8723-10246
gpmI-2	2,3-bisphosphoglycerate-independent phosphoglycerate mutase		PF01676.16	contig320: 14032-15561	contig116: 3641-5170	contig293: 5125-6654	contig231: 19822-21351	contig181: 20934-22463	contig76: 815-2344	contig228: 20920-22449	contig076: 44284-45813	contig26: 63632-65161
	phosphoglycerate mutase family protein		PF00300.20	contig122: 7917-8528	contig117: 8103-8714	contig19: 13908-14519	contig035: 30607-31218	contig24: 36768-37379	contig16: 22335-22946	contig024: 1087-1698	contig011: 32974-33585	contig88: 47680-48291
eno	enolase	4.2.1.11	PF03952.14	contig273: 12051-13331	contig132: 27190-28470	contig18: 4815-6095	contig028: 60757-62037	contig77: 6690-7970	contig26: 41184-42464	contig102: 22434-23714	contig012: 31770-33050	contig117: 6674-7954
ppsA	phosphoenolpyruvate synthase (PEPS)	2.7.9.2	PF01326.17	contig71: 23046-25451	contig51: 25702-28107	contig219: 61504-63909	contig132: 3106-5523	contig225: 160-2565	contig41: 32496-34901	contig294: 146-2551	contig180: 32597-35002	contig12: 10243-12648
			PF01326.17	contig238: 2010-4427		contig113: 13252-15669	contig132: 3106-5523	contig98: 40673-43090	contig53: 1157-3574	contig122: 1213-3630	contig099: 1259-3676	contig38: 6259-8676
pyruvate kinase (PK)		2.7.1.40
pyk	pyruvate kinase		PF00224.19	contig88: 21695-23122	contig47: 11359-12783	contig244: 18865-20292	contig244: 18844-20271	contig192: 4281-5708	contig56: 18733-20160	contig243: 18732-20159	contig058: 18778-20205	contig177: 18730-20157
pykA	pyruvate kinase II		PF00224.19	contig258: 21975-23414	contig138: 21928-23367	contig183: 18357-19796	contig243: 18357-19796	contig258: 27824-29263	contig8: 75399-76838	contig6: 75511-76950	contig2: 33103-34542	contig206: 43325-44764
pyruvate dehydrogenase
pdhC	pyruvate dehydrogenase complex, E2 and E3 components	1.8.1.4	PF00364.20	contig121: 28356-31340	contig107: 39758-42748	contig16: 59597-62581	contig080: 35700-38684	contig167: 40896-43880	contig16: 71749-74733	contig093: 4050-7034	contig056: 23508-26492	contig155: 6242-9226
pdhB	pyruvate dehydrogenase E1 component subunit beta	1.2.4.1	PF02779.22	contig121: 27322-28302	contig107: 42802-43782	contig16: 62635-63615	contig080: 38738-39718	contig167: 43934-44914	contig16: 74787-75767	contig093: 3016-3996	contig056: 26546-27526	contig155: 9280-10260
pdhA	pyruvate dehydrogenase E1 component subunit alpha		PF00676.18	contig121: 26349-27329	contig107: 43775-44755	contig16: 63608-64588	contig080: 39711-40691	contig167: 44907-45887	contig16: 75760-76740	contig093: 2043-3023	contig056: 27519-28499	contig155: 10253-11064
	pyruvate dehydrogenase E1 component subunit beta	1.2.4.1	PF02779.22	contig89: 3482-4474	contig47: 18505-19497	contig244: 26014-27006	contig244: 25993-26985	contig192: 11430-12422	contig56: 12019-13011	contig243: 12018-13010	contig058: 12064-13056	contig177: 12016-13008
	pyruvate dehydrogenase E1 component subunit alpha		PF00676.18	contig89: 4471-5535	contig47: 19494-20558	contig244: 27003-28067	contig244: 26982-28046	contig192: 12419-13483	contig56: 10958-12022	contig243: 10957-12021	contig058: 11003-12067	contig177: 10955-12019
	pyridine nucleotide-disulfide oxidoreductase	1.8.1.4	PF07992.12	contig71: 35659-37086	contig51: 38317-39744	contig219: 49869-51296	contig272: 11803-13230	contig223: 8514-9941	contig41: 20861-22288	contig130: 16529-17956	contig180: 20962-22389	contig218: 1-1060
	dihydrolipoamide dehydrogenase		PF07992.12	contig89: 8718-10097	contig47: 23764-25143	contig244: 31278-32657	contig244: 31257-32636	contig192: 16694-18073	contig56: 6368-7747	contig243: 6367-7746	contig058: 6413-7792	contig177: 6365-7744
Pentose Phosphate pathway (PPP)
gdh	glucose 1-dehydrogenase	1.1.1.47	PF13561.4	contig304: 62128-62913	contig44: 7052-7837	contig42: 5963-6748	contig045: 6480-7265	contig15: 5152-5937	contig84: 20291-21076	contig117: 561-1346	contig023: 5071-5856	contig7: 5136-5921
	glucose-6-phosphate-1-dehydrogenase	1.1.1.49	PF00479.20	contig303: 1480-2946	contig37: 23784-25250	contig6: 14943-16409	contig163: 4979-6445	contig105: 31594-33060	contig43: 4882-6348	contig027: 6207-7673	contig252: 31594-33060	contig31: 29362-30828
	6 -phosphogluconolactonase	3.1.1.31	PF01182.18	contig158: 4987-5691	contig29: 18267-18971	contig13: 17307-18011	contig015: 70532-71236	contig72: 23772-24476	contig4: 20035-20739	contig047: 28364-29068	contig050: 14591-15295	contig247: 6961-7665
gnd	6-phosphogluconate dehydrogenase	1.1.1.44	PF03446.13	contig303: 559-1479	contig37: 25251-26171	contig6: 14022-14942	contig163: 6446-7366	contig105: 30673-31593	contig43: 6349-7269	contig027: 7674-8594	contig252: 30673-31593	contig31: 28441-29361
rpe	ribulose-phosphate-3-epimerase	5.1.3.1	PF00834.17	contig258: 24649-25311	contig138: 24602-25264	contig183: 16460-17122	contig243: 16460-17122	contig258: 25927-26589	contig8: 73502-74164	contig6: 73614-74276	contig2: 35777-36439	contig206: 41428-42090
	transketolase	2.2.1.1	PF00456.19	contig258: 17710-19707	contig138: 17663-19660	contig183: 22064-24061	contig123: 1-1083	contig258: 31531-33528	contig8: 79106-81103	contig6: 79218-81215	contig2: 28838-30835	contig206: 47032-49029
tal	transaldolase	2.2.1.2	PF00923.17	contig322: 13464-14561	contig121: 23573-24670	contig90: 6893-7990	contig091: 28015-29112	contig237: 6887-7984	contig51: 18067-19164	contig330: 18122-19219	contig133: 18168-19265	contig62: 18120-19217
rpiA	ribose 5-phosphate isomerase	5.3.1.6	PF06026.12	contig50: 6263-6922	contig7: 14885-15544	contig46: 10617-11276	contig035: 6157-6816	contig282: 26289-26948	contig30: 6975-7634	contig140: 11205-11864	contig7: 2620-3279	contig108: 18371-19030
rbsK	ribokinase	2.7.1.15	PF00294.22	contig212: 27924-28856	contig111: 25403-26335	contig334: 32542-33474	contig021: 25259-26191	contig208: 445-1377	contig8: 3323-4255	contig6: 3378-4310	contig080: 43281-44213	contig168: 3376-4308
pgm	phosphoglucomutase	5.4.2.2	PF02878.14	contig180: 5272-6903	contig99: 8474-10105	contig98: 5386-7017	contig7: 7310-8941	contig351: 8778-10409	contig57: 12425-14056	contig304: 5211-6842	contig011: 59944-61575	contig297: 1-1302
	ribose 1,5-bisphosphokinase	2.7.4.23	PF00625.19	contig71: 15914-16462	contig51: 18570-19118	contig136: 7204-7752	contig246: 15847-16395	contig257: 8056-8604	contig88: 7987-8535	contig328: 6607-7155	contig147: 8088-8636	contig282: 1-356
prsA	ribose-phosphate pyrophosphokinase	2.7.6.1	PF13793.4	contig81: 9926-10873	contig30: 9230-10177	contig4: 42772-43719	contig015: 42772-43719	contig18: 7940-8887	contig4: 52491-53438	contig011: 36632-37579	contig018: 54628-55575	contig5: 33276-34223
Imcomplete TCA cycle
citZ	citrate synthase	2.3.3.1	PF00285.19	contig121: 32480-33652	contig107: 37445-38617	contig16: 57285-58457	contig080: 33388-34560	contig167: 38584-39756	contig16: 69437-70609	contig093: 8174-9346	contig056: 21196-22368	contig155: 3930-5102
	aconitate hydratase	4.2.1.3	PF00330.18	contig333: 12559-14496	contig121: 35400-37337	contig4: 74963-76900	contig140: 5867-7804	contig77: 27685-29622	contig19: 5794-7731	contig066: 12390-13749	contig013: 5897-7834	contig194: 5847-7784
icd	isocitrate dehydrogenase (ICDH)	1.1.1.42	PF00180.18	contig333: 11273-12562	contig121: 37334-38623	contig4: 73677-74966	contig140: 7801-9090	contig77: 26399-27688	contig19: 7728-9017	contig066: 11104-12393	contig013: 7831-9120	contig194: 7781-9070
	malate dehydrogenase	1.1.1.37	PF00056.21		contig39: 46596-47663	contig14: 45741-46808	contig044: 50115-51182	contig255: 5768-6835	contig3: 60441-61508	contig350: 18530-19581	contig236: 18576-19643	contig346: 317-1384
fumC	fumarate hydratase class II	4.2.1.2	PF00206.18	contig136: 25459-26832	contig11: 8676-10049	contig272: 13189-14562	contig248: 13189-14562	contig300: 11931-13304	contig4: 109203-110576	contig314: 13855-15228	contig263: 11963-13336	contig5: 89988-91361
sdhC	succinate dehydrogenase	1.3.5.1	PF02754.14	contig234: 1-463	contig13: 61277-62188	contig65: 12833-13744	contig010: 12848-13759	contig173: 12809-13720	contig6: 42328-43239	contig348: 12820-13731	contig136: 2742-3653	contig172: 2694-3605
succinyl-CoA synthase		6.2.1.5
sucC	succinyl-CoA synthetase subunit beta		PF08442.8	contig333: 10099-11262	contig121: 38634-39797	contig4: 72503-73666	contig140: 9101-10264	contig77: 25225-26388	contig19: 9028-10191	contig066: 9930-11093	contig013: 9131-10294	contig194: 9081-10244
sucD	succinyl-CoA synthetase subunit alpha		PF02629.17	contig333: 8884-9756	contig121: 40140-41012	contig4: 71288-72160	contig140: 10607-11479	contig77: 24010-24882	contig19: 10534-11406	contig066: 8715-9587	contig013: 10637-11509	contig194: 10587-11459
phosphoglycolate phosphatase		3.1.3.18
gph-1	phosphoglycolate phosphatase		PF13419.4	contig11: 32873-33547	contig40: 19271-19945	contig14: 23361-24035	contig044: 27735-28409	contig195: 28535-29209	contig3: 83214-83888	contig298: 3338-4012	contig115: 28556-29230	contig233: 3336-4010
gph-2	phosphoglycolate phosphatase		PF13419.4	contig258: 25312-25998	contig138: 25265-25951	contig183: 15773-16459	contig243: 15773-16459	contig258: 25240-25926	contig8: 72815-73501	contig6: 72927-73613	contig2: 36440-37126	contig206: 40741-41427
glycolate oxidase		1.1.3.15
glcD	glycolate dehydrogenase subunit GlcD		PF01565.21	contig212: 99982-101454	contig109: 21447-22922	contig232: 53134-54606	contig170: 11647-13119	contig345: 8029-9501	contig45: 68383-69855	contig449: 23134-24606	contig165: 22967-24439	contig159: 8013-9485
glcE	glycolate oxidase FAD binding subunit		PF01565.21	contig212: 101456-102520	contig109: 20381-21445	contig232: 54608-55672	contig170: 10581-11645	contig345: 6963-8027	contig45: 69857-70921	contig449: 24608-25672	contig165: 24441-25505	contig159: 6947-8011
glcF	glycolate oxidase, iron-sulfur subunit		PF12838.5	contig212: 102529-103785	contig109: 19110-20372	contig232: 55681-56931	contig170: 9322-10572	contig345: 5704-6954	contig45: 70930-72180	contig449: 25681-26931	contig165: 25514-26764	contig159: 5688-6938
acs	acetyl-CoA synthetase	6.2.1.1	PF16177.3	contig216: 10080-11132	contig145: 1-1963	contig17: 35151-37121	contig3: 35183-37153	contig10: 9905-11875	contig23: 41177-43147	contig231: 16316-18286	contig223: 8448-10418	contig99: 21038-23008
ackA	acetate kinase	2.7.2.1	PF00871.15	contig89: 1093-2280	contig47: 16116-17303	contig244: 23625-24812	contig244: 23604-24791	contig192: 9041-10228	contig56: 14213-15400	contig243: 14212-15399	contig058: 14258-15445	contig177: 14210-15397
ppc	phosphoenolpyruvate carboxylase (PEPC)	4.1.1.31	PF00311.15	contig189: 77954-80743	contig3: 19838-22627	contig298: 35223-38012	contig280: 23915-26704	contig1: 31744-34533	contig24: 32623-35412	contig322: 15796-18585	contig018: 15842-18631	contig181: 15794-18583
	malate dehydrogenase (oxaloacetate-decarboxylating) (NADP+)	1.1.1.40	PF00390.17	contig172: 51751-52989	contig46: 1-640	contig174: 65808-67046	contig312: 2340-3578	contig202: 19432-20670	contig18: 65554-66792	contig233: 6449-7687	contig026: 19464-20702	contig53: 223-1461
carboxysome
CcmK	carbon dioxide-concentrating protein CcmK		PF00936.17	contig95: 4192-4530	contig36: 31053-31391	contig296: 22910-23248	contig2: 6288-6626	contig174: 30295-30633	contig20: 29944-30282	contig103: 18121-18459	contig020: 40926-41264	contig234: 2969-3307
CcmK	carbon dioxide-concentrating protein CcmK		PF00936.17	contig95: 4623-4919	contig36: 30664-30960	contig296: 23341-23637	contig2: 6719-7015	contig174: 29906-30202	contig20: 30375-30671	contig103: 18552-18848	contig020: 40537-40833	contig234: 2580-2876
CcmK	carbon dioxide-concentrating protein CcmK		PF00936.17	contig95: 4974-5270	contig36: 30313-30609	contig296: 23692-23988	contig2: 7070-7366	contig174: 29555-29851	contig20: 30726-31022	contig103: 18903-19199	contig020: 40186-40482	contig234: 2229-2525
CcmK	carbon dioxide-concentrating protein CcmK		PF00936.17			contig296: 23692-23988	contig2: 7070-7366	contig174: 29555-29851	contig20:31077-31373	contig103: 18903-19199	contig020: 40186-40482	contig234: 2229-2525
CsoS4	carboxysome shell protein CsoS4		PF03319.11	contig95: 5315-5560	contig36: 30032-30268	contig296: 24033-24269	contig2: 7411-7647	contig174: 29274-29510	contig20: 31418-31654	contig103: 19244-19480	contig020: 39905-40141	contig234: 1948-2184
CsoS4	carboxysome shell protein CsoS4		PF03319.11	contig95: 5563-5814	contig36: 29769-30020	contig296: 24281-24532	contig2: 7659-7910	contig174: 29011-29262	contig20: 31666-31917	contig103: 19492-19743	contig020: 39642-39893	contig234: 1685-1936
CsoSCA	carboxysomal shell carbonic anhydrase CsoSCA		PF08936.8	contig95: 5811-7346	contig36: 28237-29772	contig296: 24529-26082	contig2: 7907-9460	contig174: 27461-29014	contig20: 31914-33467	contig103: 19740-21293	contig020: 38092-39645	contig234: 135-1688
CsoS2	carboxysome shell protein CsoS2		PF12288.6	contig95: 7427-9955	contig36: 25628-28156	contig296: 26139-28325	contig2: 9517-11703	contig174: 25218-27404	contig20: 33524-35710	contig103: 21350-23536	contig020: 35849-38035	contig190: 1-2042
cbbS	Rubisco, small chain		PF00101.18	contig95: 10017-10349	contig36: 25234-25566	contig296: 28729-29061	contig2: 12107-12439	contig174: 24482-24814	contig20: 36114-36446	contig103: 23940-24272	contig020: 35113-35445	contig190: 1-2042
cbbL	Rubisco, large chain		PF02788.14	contig95: 10390-11808	contig36: 23775-25193	contig296: 29102-30520	contig2: 12480-13898	contig174: 23023-24441	contig20: 36487-37905	contig103: 24313-25731	contig020: 33654-35072	contig190: 2446-2778
Nitrogen Metabolism
ammonia transporter (Amt)
amt1	Amt1		PF00909.19	contig152: 26977-28284	contig56: 10600-11907	contig175: 5175-6482	contig236: 5175-6482	contig344: 30255-31562	contig7: 87326-88633	contig015: 30241-31548	contig124: 21448-22755	contig190: 2819-4237
amt2	Amt2		PF00909.19	contig152: 20867-22186	contig56: 16698-17972	contig112: 28867-29892	contig121: 27053-28123	contig344: 24146-25465	contig7: 93423-94742	contig015: 24132-25451	contig124: 15339-16658	contig166: 30239-31546
amtB	AmtB		PF00909.19	contig300: 4100-5317	contig83: 10980-12197	contig230: 19301-20518	contig037: 46295-47512	contig31: 5051-6268	contig2: 19298-20515	contig374: 6593-7810	contig151: 38998-40215	contig166: 24175-25449
dissimilatory nitrate reduction
nitrate reductase		1.7.99.4
narG	nitrate reductase subunit α			contig253: 3274-7029		contig38: 1-1941	contig041: 2017-3960	contig110: 1-2084	contig137: 74-2413	contig075: 1-903	contig062: 1-2020	contig97: 20497-24252
narH	nitrate reductase subunit β			contig253: 1715-3277		contig38: 1938-3500	contig041: 458-2020	contig88: 1065-2627	contig137: 2410-3811	contig116: 1051-2613	contig069: 1097-2659	contig97: 24249-25811
narJ	nitrate reductase subunit δ		PF02613.13	contig253: 1167-1718		contig38: 3497-4048	contig041: 1-461	contig88: 2624-3175	contig137: 3969-4520	contig116: 2610-3161	contig069: 2656-3207	contig192: 38998-40215
narI	nitrate reductase subunit γ		PF02665.12	contig253: 472-1170		contig88: 164-847	contig064: 1-684	contig88: 3172-3615	contig137: 4517-5215	contig116: 3158-3601	contig069: 3204-3621	contig97: 25808-26359
nitrite reductase		1.7.1.15
nirB	nitrite reductase (NADH) large subunit		PF07992.12	contig217: 5432-7876		contig70: 6161-8605	contig1: 16749-19193	contig102: 21689-24133	contig22: 38562-41006	contig038: 27808-29874	contig084: 27854-30298	contig97: 26356-26773
nirD	nitrite reductase (NADH) small subunit		PF13806.4	contig217: 7887-8207		contig70: 5830-6150	contig1: 16418-16738	contig102: 21358-21678	contig22:38231-38551	contig198: 5812-6132	contig084: 30309-30629	contig182: 4817-7261
assimilatory nitrate reduction
assimilatory nitrate reductase		1.7.99.4
nasA	assimilatory nitrate reductase catalytic subunit		PF04879.14	contig217: 8204-10990		contig70: 3047-5833	contig1: 13635-16421	contig102: 18575-21361	contig22: 35448-38234	contig198: 3029-5815	contig084: 30626-33412	contig182: 7272-7592
	nitrate/nitrite transporter (Nrt)		PF07690.14			contig118: 6507-6875	contig154: 1589-1987	contig102: 25738-27144	contig137: 5296-6496	contig316: 1-1201	contig5: 5548-6855	contig182: 7589-10375
	nitrate transporter (NRT)		PF13379.4	contig217: 996-2156		contig70: 11882-13042	contig1: 22470-23630	contig102: 27410-28570	contig22: 44283-45443	contig038: 23371-24531	contig084: 23417-24577	contig326: 1-1201
	glutamine synthetase, type I (GlnA)	6.3.1.2	PF03951.17	contig137: 29744-31159	contig115: 1-1267	contig103: 18075-19490	contig035: 56900-58315	contig27: 16482-17897	contig73: 16413-17828	contig099: 11441-12856	contig048: 15789-17204	contig182: 380-1540
glutamate synthase		1.4.1.13/1.4.1.14
	glutamate synthase, small subunit (GltD)		PF14691.4	contig284: 7879-9276	contig133: 25217-26614	contig27: 49165-50562	contig011: 49165-50562	contig95: 7383-8780	contig26: 7314-8711	contig082: 559-1956	contig089: 22674-24071	contig119: 16466-17881
	glutamate synthase, large subunit (GltB)		PF00310.19	contig284: 9304-13731	contig133: 20762-25189	contig27: 44710-49137	contig011: 44710-49137	contig95: 8808-13235	contig26: 8739-13166	contig082: 1984-6411	contig089: 18219-22646	contig251: 6001-7398
carbamoyl-phosphate synthase (CPSII)		6.3.5.5
carA	carbamoyl-phosphate synthase small subunit (CarA)		PF00988.20	contig52: 5978-7120	contig7: 459-1601	contig66: 6141-7283	contig218: 5956-7098	contig11: 6842-7984	contig34: 34832-35974	contig355: 853-1710	contig7: 16573-17715	contig251: 1546-5973
carB	carbamoyl-phosphate synthase large subunit (CarB)		PF02786.15	contig52: 2767-5985	contig7: 1594-4812	contig66: 2930-6148	contig218: 2745-5963	contig11: 3631-6849	contig34: 35967-39185	contig242: 1733-4062	contig7: 13362-16580	contig113: 29326-30468
regulatory system
nitrogen regulatory protein P-II
glnB-2	nitrogen regulatory protein P-II 2 (GlnB-2)		PF00543.20	contig333: 6898-7236	contig121: 42660-42998	contig4: 69302-69640	contig140: 13127-13465	contig77: 22024-22362	contig19: 13054-13392	contig066: 6729-7067	contig013: 13157-13495	contig113: 30461-33679
glnK-1	nitrogen regulatory protein P-II 1 (GlnK-1)		PF00543.20	contig152: 26586-26924	contig56: 11960-12298	contig175: 4784-5122	contig236: 4784-5122	contig344: 29864-30202	contig7: 88686-89024	contig015: 29850-30188	contig124: 21057-21395	contig194: 13107-13445
two-component regulatory system
ntrB	nitrogen regulation protein NR(II) (NtrB)		PF00512.23	contig152: 8860-9945	contig56: 28941-30026	contig112: 16818-17903	contig121: 15049-16134	contig344: 12139-13224	contig7: 105664-106749	contig015: 12125-13210	contig124: 3332-4417	contig166: 29848-30186
ntrC	nitrogen regulation protein NR(I) (NtrC)		PF00072.22	contig152: 8054-8863	contig56: 30023-31432	contig112: 15412-16821	contig121: 13643-15052	contig344: 10733-12142	contig7: 106746-108155	contig015: 10719-12128	contig124: 1926-3335	contig166: 12123-13208
sulfur oxidation
sqr	sulfide quinone reductase (SQR)	1.8.5.4	PF07992.12	contig69: 299-1426	contig118: 72117-73244	contig26: 243-1370	contig019: 62911-64038	contig3: 1035-2162	contig14: 75514-76641	contig251: 225-1352	contig082: 62934-64061	contig166: 10717-12126
thiosulfate:quinone oxidoreductase (TQO)		1.8.5.2
	terminal quinol oxidase subunit DoxD		PF04173.11	contig304: 47950-49038	contig43: 27384-28472	contig61: 1-569	contig177: 490-1058	contig213: 4444-5532	contig84: 6111-7199	contig117: 14438-15526	contig152: 3297-4385	contig75: 34111-35238
tetH	tetrathionate hydrolase (TetH)		PF13360.4	contig304: 49051-50562	contig43: 28485-29996	contig61: 582-2093	contig054: 255-1766	contig213: 2920-4431	contig84: 7212-8723	contig117: 12914-14425	contig152: 1773-3284	contig7: 19013-20101
sulfur oxidizing protein (Sox)
Sox cluster I
soxY-I	SoxY-I		PF13501.4	contig80: 8858-9361	contig5: 8825-9328	contig22: 2710-3213	contig010: 31610-32125	contig40: 11615-12118	contig102: 1875-2378	contig140: 1853-2356	contig063: 2429-2932	contig7: 17489-19000
soxZ-I	SoxZ-I		PF08770.9	contig80: 8482-8811	contig5: 8449-8778	contig22: 3260-3589	contig145: 30049-30378	contig40: 11239-11568	contig102: 2425-2754	contig140: 1477-1806	contig063: 2979-3308	contig108: 27879-28382
soxB-I	SoxB-I		PF02872.16	contig80: 6707-8416	contig5: 6674-8383	contig22: 3631-5364	contig145: 28274-29983	contig40: 9464-11173	contig102: 2820-4529	contig140: 1-1411	contig063: 3374-5083	contig108: 28429-28758
soxX-I	SoxX-I		PF00034.19	contig80: 3677-4060	contig5: 3644-4027	contig22: 8011-8394	contig145: 25244-25627	contig40: 6434-6817	contig102: 7176-7559	contig110: 4828-5211	contig063: 7730-8113	contig108: 28824-30533
soxA-I	SoxA-I			contig80: 2785-3648	contig5: 2752-3615	contig22: 8423-9286	contig145: 24352-25215	contig40: 5542-6405	contig102: 7588-8451	contig110: 3936-4799	contig063: 8142-9005	contig108: 33180-33563
Sox cluster II
soxX-II	SoxX-II		PF13442.4	contig329: 13151-13546	contig13: 43457-43852	contig226: 11346-11741	contig010: 31182-31577	contig166: 4920-5315	contig6: 24510-24905	contig025: 30060-30455	contig109: 14248-14643	contig108: 33592-34455
soxY-II	SoxY-II		PF10518.7	contig329: 13579-14094	contig13: 42909-43424	contig226: 10798-11313	contig010: 31610-32125	contig166: 4372-4887	contig6: 23962-24477	contig025: 29512-30027	contig109: 14676-15191	contig26: 13597-13992
soxZ-II	SoxZ-II		PF08770.9	contig329: 14129-14461	contig13: 42542-42874	contig226: 10431-10763	contig010: 32160-32492	contig166: 4005-4337	contig6: 23595-23927	contig025: 29145-29477	contig109: 15226-15558	contig26: 14025-14540
soxA-II	SoxA-II			contig329: 14512-15375	contig13: 41628-42491	contig226: 9517-10380	contig010: 32543-33406	contig166: 3091-3954	contig6: 22681-23544	contig025: 28231-29094	contig109: 15609-16472	contig26: 14575-14907
soxB-II	SoxB-II		PF03625.12	contig329: 15993-17720	contig13: 39283-41010	contig226: 8919-9446	contig010: 33477-34004	contig166: 2493-3020	contig6: 20337-22064	contig025: 27633-28160	contig109: 16543-17070	contig26: 14958-15821
heterodisulfide reductase (HDR)
hdrA	HdrA		PF07992.12	contig233: 485-1540	contig13: 58678-59733	contig65: 15288-16343	contig010: 15303-16358	contig173: 15264-16319	contig6: 39729-40784	contig348: 15275-16291	contig136: 143-1198	contig26: 15892-16419
hdrB	HdrB			contig233: 1-472	contig13: 18515-19864	contig65: 14480-15298	contig010: 14495-15313	contig173: 14456-15274	contig6: 38373-39716	contig348: 14467-15285	contig136: 1188-2006	contig172: 95-1150
hdrC	HdrC		PF13534.4	contig233: 2372-2827	contig13: 60565-61284	contig65: 13737-14456	contig010: 13752-14471	contig173: 13713-14432	contig6: 41616-42335	contig348: 13724-14443	contig136: 2030-2749	contig172: 1140-1958
sor	sulfur oxygenase reductase (SOR)	1.13.11.55	PF07682.9	contig206: 10500-11435		contig42: 10750-11685	contig045: 1543-2478	contig261: 1-740	contig50: 1539-2474	contig076: 1480-2415	contig023: 130-1065	contig172: 1982-2701
tst	thiosulfate sulfurtransferase (TST)	2.8.1.1	PF00581.18	contig210: 51187-51654	contig122: 20566-21033	contig277: 10771-11238	contig028: 42244-42711	contig231: 6382-6849	contig19: 40873-41340	contig225: 42226-42693	contig013: 40976-41443	contig197: 1-724
sat	sulfate adenylyltransferase (SAT)	2.7.7.4		contig218: 8265-9920	contig9: 6411-8066	contig49: 1541-3160	contig051: 1-937	contig13: 1425-2043	contig175: 463-1311	contig028: 3499-5154	contig075: 4126-5781	contig108: 38951-40505
Bacterial adhesion and biofilm formation
extracellular polymeric substance (EPS) precursors
luxA-like	luciferase-like monooxygenase		PF00296.18	contig180: 1992-3077	contig99: 12300-13385	contig98: 2106-3191	contig7: 11136-12221	contig351: 5498-6583	contig57: 9145-10230	contig304: 1931-3016	contig011: 63770-64855	contig189: 42209-42676
galE	UDP-glucose 4-epimerase	5.1.3.2	PF01370.19	contig180: 3077-4042	contig99: 11335-12300	contig98: 3191-4156	contig7: 10171-11136	contig351: 6583-7548	contig57: 10230-11195	contig304: 3016-3981	contig011: 62805-63770	contig248: 5541-6626
galK	galactokinase	2.7.1.6	PF11583.6	contig180: 4061-4951	contig99: 10426-11316	contig98: 4175-5065	contig7: 9262-10152	contig351: 7567-8457	contig57: 11214-12104	contig304: 4000-4890	contig011: 61896-62786	contig248: 6626-7591
pgm	phosphoglucomutase	5.4.2.2		contig180: 5272-6903	contig99: 8474-10105	contig98: 5386-7017	contig7: 7310-8941	contig351: 8778-10409	contig57: 12425-14056	contig304: 5211-6842	contig011: 59944-61575	contig248: 7610-8500
galM	galactose mutarotase	5.1.3.3	PF12732.5	contig180: 6919-7278	contig99: 8099-8458	contig98: 7033-7392	contig7: 6935-7294	contig351: 10425-10784	contig57: 14072-14431	contig304: 6858-7217	contig011: 59569-59928	contig297: 1-1302
rfbB	dTDP-glucose 4,6-dehydratase	4.2.1.46	PF16363.3	contig211: 1853-2989	contig122: 161-1297	contig19: 14780-15916	contig140: 28899-30035	contig114: 12264-13400	contig19: 20311-21447	contig120: 21450-22586	contig013: 20414-21550	contig297: 1318-1677
rfbD	dTDP-4-dehydrorhamnose reductase	1.1.1.133	PF04321.15	contig211: 949-1839	contig122: 1311-2201	contig19: 15930-16820	contig140: 27995-28885	contig114: 13414-14304	contig19: 21461-22351	contig120: 20546-21436	contig013: 21564-22454	contig131: 114-1250
rfbC	dTDP-4-dehydrorhamnose 3,5-epimerase	5.1.3.13	PF00908.15	contig210: 68675-69223	contig122: 3152-3700	contig19: 17771-18319	contig140: 26496-27044	contig114: 15255-15803	contig19: 23302-23850	contig120: 19047-19595	contig013: 23405-23953	contig131: 1264-2154
rfbA	dTDP-glucose pyrophosphorylase	2.7.7.24	PF00483.21	contig210: 67794-68678	contig122: 3697-4581	contig19: 18316-19200	contig140: 25615-26499	contig114: 15800-16684	contig19: 23847-24731	contig120: 18166-19050	contig013: 23950-24834	contig131: 3105-3653
galU	glucose-1-phosphate uridylyltransferase	2.7.7.9	PF00483.21	contig210: 66893-67804	contig122: 4571-5482	contig19: 19190-20101	contig140: 24714-25625	contig114: 16674-17585	contig19: 24721-25632	contig120: 17265-18176	contig013: 24824-25735	contig131: 3650-4316
galT-like	galactose-1-phosphate uridylyltransferase-like	2.7.7.12
type IV pilus assembly protein
pilB	type IV pilus assembly protein PilB		PF05157.13	contig79: 7643-9361	contig105: 6661-8379	contig26: 80054-81772	contig125: 15788-17506	contig24: 11725-13443	contig15: 7142-8860	contig387: 574-2292	contig011: 7931-9649	contig101: 26243-27154
pilS	sensor protein PilS, putative		PF00512.23	contig79: 5997-7610	contig105: 5015-6628	contig26: 78408-80021	contig125: 14142-15755	contig24: 10079-11692	contig15: 5496-7109	contig387: 2325-3938	contig011: 6285-7898	contig118: 3671-5389
pilR	type IV fimbriae expression regulatory protein PilR		PF00072.22	contig79: 4642-5997	contig105: 3660-5015	contig26: 77053-78408	contig125: 12787-14142	contig24: 8724-10079	contig15: 4141-5496	contig387: 3938-5293	contig011: 4930-6285	contig118: 2025-3638
pilD	type IV pilus prepilin peptidase PilD		PF06750.11	contig79: 3845-4645	contig105: 2863-3663	contig26: 76256-77056	contig125: 11990-12790	contig24: 7927-8727	contig15:3344-4144	contig387: 5290-5628	contig011: 4133-4933	contig118: 670-2025
pilT-2	twitching motility protein PilT		PF00437.18	contig69: 3789-4838	contig118: 68696-69754	contig26: 3734-4783	contig019: 59498-60547	contig47: 3148-4197	contig14: 72101-73150	contig251: 3716-4765	contig082: 59521-60570	contig118: 1-673
pilT-1	twitching motility protein PilT		PF00437.18	contig69: 2654-3778	contig118: 69765-70889	contig26: 2599-3723	contig019: 60558-61682	contig47: 4208-5332	contig14: 73161-74285	contig251: 2581-3705	contig082: 60581-61705	contig75: 30698-31747
pilA	type IV pilus assembly protein PilA		PF07963.10	contig95: 49390-49938	contig131: 8275-8802	contig243: 4300-4821	contig290: 4300-4821	contig165: 8575-9096	contig103: 3092-3613	contig274: 8561-9082	contig195: 8607-9128	contig75: 31758-32882
pilQ	type IV pilus assembly protein PilQ		PF03958.15	contig284: 17528-19906	contig133: 14587-16965	contig27: 38535-40913	contig011: 38535-40913	contig95: 17032-19410	contig26: 16963-19341	contig120: 37294-39672	contig012: 7549-9927	contig257: 2211-2732
pilP	type IV pilus assembly protein PilP		PF04351.11	contig284: 19909-20481	contig133: 14012-14584	contig27: 37960-38532	contig011: 37960-38532	contig95: 19413-19985	contig26: 19344-19916	contig120: 36719-37291	contig012: 9930-10502	contig117: 29797-32175
pilO	type IV pilus assembly protein PilO		PF04350.11	contig284: 20478-21128	contig133: 13365-14015	contig27: 37313-37963	contig011: 37313-37963	contig95: 19982-20632	contig26: 19913-20563	contig120: 36072-36722	contig012: 10499-11149	contig117: 29222-29794
pilN	type IV pilus assembly protein PilN		PF05137.11	contig284: 21125-21718	contig133: 12775-13368	contig27: 36723-37316	contig011: 36723-37316	contig95: 20629-21222	contig26: 20560-21153	contig120: 35482-36075	contig012: 11146-11739	contig117: 28575-29225
pilM	type IV pilus assembly protein PilM		PF11104.6	contig284: 21715-22779	contig133: 11714-12778	contig27: 35662-36726	contig011: 35662-36726	contig95: 21219-22283	contig26: 21150-22214	contig120: 34421-35485	contig012: 11736-12800	contig117: 27985-28578
pilY1	type IV pilus assembly protein PilY1				contig47: 57190-59463	contig81: 1874-5404	contig230: 1884-5414	contig98: 22019-25549	contig53: 18699-21905	contig268: 1-2152	contig134: 11274-14804	contig303: 1-2029
hyp	hypothetical protein				contig47: 60666-61256	contig81: 1287-1877	contig230: 1297-1887	contig98: 25546-26136	contig53: 18112-18702	contig268: 2149-2739	contig134: 14801-15391	contig117: 26924-27988
pilW	type IV pilus assembly protein PilW		PF07963.10		contig47: 61253-62386	contig81: 142-1290	contig230: 152-1300	contig98: 26133-27281	contig53: 16967-18115	contig268: 2736-3884	contig134: 15388-16536	contig142: 163-753
pilV	type IV pilus assembly protein PilV				contig47: 62389-62862	contig113: 1-336	contig132: 18439-18766	contig98: 27284-27757	contig53: 16492-16890	contig398: 8296-8617	contig010: 1-334	contig142: 750-1898
fimT	type IV fimbrial biogenesis protein FimT		PF07963.10	contig239: 6668-7249	contig47: 62874-63440	contig113: 348-914	contig132: 17861-18427	contig98: 27769-28335	contig53: 15914-16480	contig398: 7718-8284	contig010: 346-912	contig222: 1-483
pilC	type IV pilus assembly protein PilC		PF00482.21	contig239: 5341-6678	contig47: 63430-64767	contig113: 904-2241	contig132: 16534-17871	contig98: 28325-29662	contig53: 14587-15924	contig398: 6391-7728	contig010: 902-2239	contig222: 473-1810
pilZ	type IV pilus assembly protein PilZ		PF07238.12	contig189: 2373-2735	contig84: 4050-4412	contig230: 14700-15062	contig037: 51751-52113	contig31: 450-812	contig2: 14697-15059	contig374: 1992-2354	contig151: 44454-44816	contig192: 44454-44816
pilF	type IV pilus assembly protein PilF		PF13181.4	contig300: 17600-18469	contig82: 69556-70425	contig230: 32801-33670	contig037: 33143-34012	contig31: 18551-19420	contig2: 32798-33667	contig7: 34711-35580	contig151: 25846-26715	contig192: 25846-26715
Motility
Flagellar assembly
flgN	flagella synthesis protein flgN			contig72: 94031-94420	contig82: 23466-23855	contig20: 38023-38412	contig3: 67403-67792	contig31: 80819-81208	contig2: 95066-95455	contig111: 34156-34545	contig242: 35543-35932	contig23: 22061-22450
flgM	negative regulator of flagellin synthesis FlgM		PF04316.11	contig72: 93679-94023	contig82: 23114-23458	contig20: 38420-38764	contig3: 67800-68144	contig31: 81216-81560	contig2: 95463-95807	contig111: 33804-34148	contig242: 35940-36284	contig23: 22458-22802
flgA	flagellar basal-body P-ring formation protein FlgA		PF13144.4	contig72: 92859-93581	contig82: 22327-23016	contig20: 38862-39584	contig3: 68242-68964	contig31: 81658-82347	contig2: 95905-96594	contig111: 33017-33706	contig242: 36382-37071	contig23: 22900-23589
flgB	flagellar basal-body rod protein FlgB			contig72: 92171-92584	contig82: 21606-22019	contig278: 1949-2362	contig267: 1949-2362	contig31: 82655-83068	contig2: 96902-97315	contig111: 32296-32709	contig242: 37379-37792	contig23: 23897-24310
flgC	flagellar basal-body rod protein FlgC		PF00460.18	contig72: 91735-92151	contig82: 21170-21586	contig278: 1513-1929	contig267: 1513-1929	contig31: 83088-83504	contig2: 97335-97751	contig111: 31860-32276	contig242: 37812-38228	contig23: 24330-24746
flgD	flagellar basal-body rod modification protein FlgD		PF03963.12	contig72: 91037-91732	contig82: 20472-21167	contig278: 815-1510	contig267: 815-1510	contig31: 83507-84202	contig2: 97754-98449	contig111: 31162-31857	contig242: 38231-38926	contig23: 24749-25444
flgE	flagellar hook protein FlgE		PF00460.18	contig72: 89783-91024	contig82: 19218-20459	contig278: 44-802	contig267: 44-802	contig31: 84215-85456	contig2: 98462-99703	contig111: 29908-31149	contig242: 38939-40180	contig23: 25457-26698
flgF	flagellar basal-body rod protein FlgF		PF00460.18	contig72: 89031-89771	contig82: 18466-19206	contig248: 31914-32654	contig192: 641-1381	contig31: 85468-86208	contig2: 99715-100455	contig111: 29156-29896	contig242: 40192-40932	contig23: 26710-27450
flgG	flagellar basal-body rod protein FlgG		PF00460.18	contig72: 88225-89010	contig82: 17660-18445	contig248: 31108-31893	contig192: 1402-2187	contig31: 86229-87014	contig2: 100476-101261	contig111: 28350-29135	contig242: 40953-41738	contig23: 27471-28256
flgH	flagellar L-ring protein FlgH		PF02107.14	contig72: 87453-88214	contig82: 16888-17649	contig248: 30336-31097	contig192: 2198-2959	contig31: 87025-87786	contig2: 101272-102033	contig111: 27578-28339	contig242: 41749-42510	contig23: 28267-29028
flgI	flagellar P-ring protein FlgI		PF02119.14	contig72: 86314-87441	contig82: 15749-16876	contig248: 29197-30324	contig192: 2971-4098	contig31: 87798-88925	contig2: 102045-103172	contig111: 26439-27566	contig242: 42522-43649	contig23: 29040-30167
flgJ	flagellar protein FlgJ		PF10135.7	contig72: 85355-86317	contig82: 14790-15752	contig248: 28238-29200	contig192: 4095-5057	contig31: 88922-89884	contig2: 103169-104131	contig111: 25480-26442	contig242: 43646-44608	contig23: 30164-31126
flgK	flagellar hook-associated protein FlgK		PF00460.18	contig72: 82911-84935	contig82: 12349-14370	contig248: 25794-27818	contig192: 5477-7501	contig31: 90304-92328	contig2: 104551-106575	contig111: 23036-25060	contig242: 45028-47052	contig23: 31546-33570
flgL	flagellar hook-associated protein FlgL		PF00669.18	contig72: 81575-82900	contig82: 11013-12338	contig248: 24458-25783	contig192: 7512-8837	contig31: 92339-93664	contig2: 106586-107911	contig111: 21700-23025	contig242: 47063-48388	contig23: 33581-34906
fliC	flagellin protein FlaB		PF00669.18	contig72: 72396-73979	contig82: 1122-2705	contig248: 15279-16862	contig192: 16433-18016	contig31: 101260-102843	contig2: 115507-117090	contig111: 12521-14104	contig242: 55984-57567	contig23: 42502-44085
fliD	flagellar hook-associated protein FliD		PF02465.16	contig72: 69928-71883	contig81: 53863-55812	contig248: 12811-14766	contig192: 18529-20484	contig31: 103356-105311	contig2: 117603-119558	contig111: 10053-12008	contig242: 58080-60035	contig23: 44598-46553
fliS	flagellar biosynthesis protein FliS		PF02561.12	contig72: 71883-69912	contig81: 53467-53847	contig248: 12415-12795	contig192: 20500-20880	contig31: 105327-105707	contig2: 119574-119954	contig111: 9657-10037	contig242: 60051-60431	contig23: 46569-46949
flrA	sigma-54 specific transcriptional regulator, flagellar regulatory protein A		PF00158.24	contig72: 68285-68926	contig81: 51791-52861	contig248: 10739-11809	contig192: 21486-22556	contig31: 106313-107383	contig2: 120560-121630	contig111: 7981-9051	contig242: 61037-62107	contig23: 47555-48625
flrB	two-component system, sensor histidine kinase FlrB		PF13188.5	contig72: 66652-67857	contig81: 50586-51791	contig248: 9534-10739	contig192: 22556-23761	contig31: 107383-108588	contig2: 121630-122835	contig111: 6776-7981	contig242: 62107-63312	contig23: 48625-49830
flrC	two-component system, response regulator FlrC		PF00072.22	contig72: 65282-66646	contig81: 49216-50580	contig248: 8164-9528	contig192: 23767-25131	contig31: 108594-109958	contig2: 122841-124205	contig111: 5406-6770	contig242: 63318-64682	contig23: 49836-51200
fliE	flagellar hook-basal body complex protein FliE		PF02049.16	contig72: 64903-65226	contig81: 48836-49159	contig248: 7785-8108	contig192: 25187-25510	contig31: 110014-110337	contig2: 124261-124584	contig111: 5027-5350	contig242: 64738-65061	contig23: 51256-51579
fliF	flagellar M-ring protein FliF		PF01514.15	contig72: 63160-64866	contig81: 47093-48799	contig248: 6042-7748	contig192: 25547-27253	contig31: 110374-112080	contig2: 124621-126327	contig111: 3284-4990	contig242: 65098-66804	contig23: 51616-53322
fliG	flagellar motor switch protein FliG		PF14842.4	contig72: 62163-63173	contig81: 46096-47106	contig248: 5045-6055	contig192: 27240-28250	contig31: 112067-113077	contig2: 126314-127324	contig111: 2287-3297	contig242: 66791-67801	contig23: 53309-54319
fliH	flagellar assembly protein FliH		PF02108.14	contig72: 61397-62149	contig81: 45330-46082	contig248: 4279-5031	contig192: 28264-29016	contig31: 113091-113843	contig2: 127338-128090	contig111: 1521-2273	contig242: 67815-68567	contig23: 54333-55085
fliI	flagellum-specific ATP synthase FliI		PF00006.23	contig72: 60033-61400	contig81: 43966-45333	contig248: 2915-4282	contig192: 29013-30380	contig31: 113840-115207	contig2: 128087-129454	contig111: 157-1524	contig242: 68564-69931	contig23: 55082-56449
fliJ	flagellar biosynthesis chaperone FliJ		PF02050.14	contig72: 59586-60026	contig81: 43519-43959	contig248: 2468-2908	contig192: 30387-30827	contig31: 115214-115654	contig2: 129461-129901	contig308: 1-363	contig242: 69938-70378	contig23: 56456-56896
fliK	flagellar hook-length control protein FliK		PF02120.14	contig72: 58214-58711	contig81: 42147-42644	contig248: 1096-1593	contig192: 31702-32199	contig31: 116325-117026	contig2: 130572-131273	contig308: 1238-1735	contig242: 71253-71750	contig23: 57567-58268
fliM	flagellar motor switch protein FliM		PF02154.13	contig72: 57162-58175	contig81: 41095-42108	contig248: 1-1057	contig192: 32238-33251	contig31: 117065-118078	contig2: 131312-132325	contig308: 1774-2787	contig242: 71789-72802	contig23: 58307-59320
fliN	flagellar motor switch protein FliN		PF01052.18	contig72: 56634-57158	contig81: 40567-41091	contig131: 11756-12280	contig192: 33255-33779	contig31: 118082-118606	contig2: 132329-132853	contig308: 2791-3315	contig242: 72806-73330	contig23: 59324-59848
fliO	flagellar biosynthesis protein FliO		PF04347.11	contig72: 56110-56637	contig81: 40043-40570	contig131: 12277-12804	contig192: 33776-34303	contig31: 118603-119130	contig2: 132850-133377	contig308: 3312-3839	contig242: 73327-73854	contig23: 59845-60372
fliP	flagellar biosynthesis protein FliP		PF00813.18	contig72: 55400-56110	contig81: 39333-40043	contig131: 12804-13466	contig192: 34303-34965	contig31: 119130-119840	contig2: 133377-134087	contig308: 3839-4549	contig242: 73854-74564	contig23: 60372-61082
fliQ	flagellar biosynthesis protein FliQ		PF01313.17	contig72: 55115-55387	contig81: 39048-39320	contig188: 12205-12477	contig207: 183-455	contig31: 119853-120125	contig2: 134100-134372	contig308: 4562-4834	contig242: 74577-74849	contig23: 61095-61367
fliR	flagellar biosynthesis protein FliR		PF01311.18	contig72: 54327-55118	contig81: 38260-39051	contig188: 11417-12208	contig207: 452-1243	contig31: 120122-120888	contig2: 134369-135160	contig308: 4831-5622	contig242: 74846-75637	contig23: 61364-62155
flhB	flagellar biosynthesis protein FlhB		PF01312.17	contig72: 53165-54292	contig81: 37098-38225	contig188: 10255-11382	contig207: 1278-2405	contig178: 245-1372	contig2: 135195-136322	contig308: 5657-6784	contig242: 75672-76799	contig23: 62190-63317
flhA	flagellar biosynthesis protein FlhA		PF00771.18	contig72: 51747-52853	contig81: 35040-37094	contig188: 8197-10251	contig207: 2409-4463	contig178: 1376-3430	contig2: 136326-138380	contig308: 6788-8842	contig242: 76803-78369	contig23: 63321-65375
flhF	flagellar biosynthesis protein FlhF		PF00448.20	contig72: 49878-51065	contig81: 33808-34995	contig188: 6966-8153	contig207: 4507-5694	contig178: 3474-4661	contig2: 138424-139611	contig308: 8886-10073	contig128: 542-1729	contig23: 65419-66606
flhG	flagellar biosynthetic protein FlhG		PF10609.7	contig72: 48979-49881	contig81: 32909-33811	contig188: 6067-6969	contig207: 5691-6593	contig178: 4658-5560	contig2: 139608-140510	contig308: 10070-10972	contig128: 1726-2628	contig23: 66675-67505
fliA	RNA polymerase sigma factor for flagellar operon FliA		PF04542.12	contig72: 48254-48979	contig81: 32184-32861	contig188: 5342-6067	contig207: 6593-7318	contig178: 5608-6285	contig2: 140558-141235	contig308: 10972-11387	contig128: 2628-3353	contig23: 67553-68230
flagellar motor protein
motA	flagellar motor rotation protein MotA		PF01618.14	contig72: 47498-48241	contig81: 31428-32171	contig188: 4586-5329	contig207: 7331-8074	contig178: 6298-7041	contig2: 141248-141991	contig112: 6661-7404	contig128: 3366-4109	contig23: 68243-68986
			PF01618.14	contig72: 42838-43698	contig81: 26767-27519	contig188: 1-787	contig207: 11873-12659	contig178: 10840-11700	contig2: 145790-146650	contig112: 2002-2862	contig128: 7908-8768	contig23: 72785-73645
motB	flagellar motor rotation protein MotB		PF13677.4	contig72: 96095-96940	contig81: 25531-26376	contig20: 35503-36348	contig3: 64883-65728	contig31: 78299-79144	contig2: 92546-93391	contig111: 36220-37065	contig242: 33023-33868	contig23: 19541-20386
			PF13677.4	contig72: 41818-42831	contig81: 25747-26760	contig219: 279-1289	contig2601: 30662-31672	contig178: 11707-12717	contig2: 146657-147667	contig112: 985-1995	contig128: 8775-9785	contig23: 73652-74662
Heavy metal resistance
arsenate resistance
arsC	arsenate reductase		PF01451.19	contig273: 19530-20021	contig101: 563-1054	contig18: 12295-12786	contig028: 54066-54557	contig77: 14170-14661	contig26: 34493-34984	contig102: 15743-16234	contig012: 25079-25570	contig117: 14154-14645
arsR	arsenate repressor		PF12840.5	contig273: 19178-19543	contig101: 1041-1346	contig18: 11943-12308	contig028: 54544-54909	contig77: 13818-14183	contig26: 34971-35336	contig102: 16221-16586	contig012: 25557-25922	contig117: 13802-14167
arsB	arsenate membrane efflux pump		PF02040.13	contig273: 17778-19085	contig16: 680-1468	contig18: 10543-11850	contig028: 55002-56309	contig77: 12418-13725	contig26: 35429-36736	contig102: 16679-17986	contig012: 26015-27322	contig117: 12402-13709
arsH	arsenical resistance protein ArsH		PF03358.13	contig252: 2134-2847	contig88: 1-408	contig241: 3197-3910	contig271: 5280-5993	contig187: 34084-34797	contig32: 34997-35710	contig436: 700-1413	contig032: 50398-51111	contig59: 8900-9613
mercury resistance
merR	MerR family transcriptional regulator		PF13411.4	contig237: 44821-45285	contig123: 85302-85769	contig306: 573-1037	contig291: 214-678	contig138: 134-598	contig36: 648-1112	contig027: 2037-2501	contig083: 537-1001	contig31: 34534-34998
merA	mercuric reductase MerA		PF00403.24	contig237: 43023-44681	contig123: 82972-84630	contig3: 1356-3014	contig038: 5034-6692	contig32: 8-1666	contig36: 1252-2910	contig027: 58-1365	contig8: 4074-5373	contig31: 35670-37032
merP	periplasmic transport protein MerP		PF00403.24	contig237: 42630-42986	contig123: 82579-82935	contig3: 963-1319	contig038: 4641-4997	contig32: 1703-2059	contig36: 2947-3303	contig041: 345-701	contig8: 3681-4037	contig44: 3912-4268
merT	mercuric ion transporter MerT		PF02411.13	contig237: 42361-42594	contig123: 82310-82543	contig3: 694-927	contig038: 4372-4605	contig32: 2095-2328	contig36: 3339-3572	contig041: 737-970	contig8: 3412-3645	contig44: 3643-3876
cobalt-zinc-cadmium resistance
czcD	cation diffusion facilitator (CDF) family member CzcD		PF01545.19	contig65: 5762-6586	contig141: 9790-10404			contig51: 15716-16342	contig50:18074-18700	contig420: 4509-4947	contig9: 19562-20188	contig70: 15793-16419
			PF01545.19		contig50: 57397-58221	contig215: 21741-22565	contig111: 14748-15572	contig73: 15827-16651	contig70: 5005-5829	contig120: 4980-5804	contig077: 6925-7749	contig105: 6877-7701
			PF01545.19		contig141: 8553-9509	contig215: 21741-22565	contig111: 14748-15572	contig51: 12876-13844	contig50: 15234-16202	contig420: 1669-2637	contig9: 22060-23028	contig70: 12953-13921
Cobalt-zinc-cadmium resistance protein
czcA	heavy metal efflux pump, CzcA family			contig20: 549-1646	contig47: 33048-36158	contig41: 9816-12926	contig046: 1-1985	contig113: 856-1651	contig95: 11814-12347	contig189: 1-569	contig222: 888-1715	contig290: 1-564
czcB	heavy metal RND efflux membrane fusion protein, CzcB family		PF16576.3	contig20: 1-556	contig47: 31676-33055	contig41: 8444-9823	contig046: 1978-3357	contig111: 9924-11303	contig95: 10441-11817	contig053: 2611-3990	contig1: 10427-11806	contig35: 239-1618
czcC	heavy metal RND efflux outer membrane protein, CzcC family		PF02321.16	contig18: 1094-1645	contig47: 30402-31679	contig41: 7170-8447	contig046: 3354-4631	contig111: 8650-9927	contig95: 9167-10444	contig053: 1337-2614	contig1: 9153-10430	contig35: 1615-2892
copper resistance
copper ATPase		3.6.3.4
copA	copper-translocating P-type ATPase CopA		PF00122.18		contig141: 14568-16514	contig6: 8918-11350	contig163: 10038-12470	contig51: 26785-28809	contig50: 29143-31167	contig056: 10594-12588	contig9: 7095-9119	contig70: 26892-28693
copB	copper-translocating P-type ATPase CopB		PF00403.24	contig302: 483-2915	contig37: 28843-31275	contig6: 8918-11350	contig163: 10038-12470	contig105: 25569-28001	contig43: 9941-12373	contig027: 11266-13698	contig252: 25569-28001	contig31: 23337-25769
Cus system
cusA	heavy metal efﬂux pump, CzcA family (CusA)		PF00873.17	contig147: 45-1104	contig141: 20772-23882	contig134: 7801-10872	contig147: 22682-25753	contig51: 19374-22484	contig50: 21732-24842	contig056: 3153-6263	contig9: 13420-16530	contig70: 19451-22561
cusB	heavy metal efﬂux transporter, MFP subunit (CusB)		PF16576.3	contig76: 1-1023	contig141: 19346-20779	contig134: 10904-12352	contig147: 21202-22650	contig51: 22477-23925	contig50: 24835-26283	contig056: 6256-7704	contig9: 11979-13427	contig70: 22554-24002
cusC	outer membrane heavy metal efﬂux protein (CusC)		PF02321.16	contig18: 1094-1645	contig141: 18033-19349	contig134: 12349-13659	contig147: 19895-21205	contig51: 23922-25232	contig50: 26280-27590	contig056: 7701-9011	contig9: 10672-11982	contig70: 23999-25309
Organic solvent tolerance
ABC transport system involved in toluene resistance
	ABC transporter ATP-binding protein		PF00005.25	contig79: 26829-27755	contig106: 16633-17559	contig103: 39289-40215	contig035: 36175-37101	contig24: 30885-31811	contig16: 16453- 17379	contig226: 4101-5027	contig011: 27091-28017	contig88: 41797-42723
hyp	hypothetical protein		PF13466.4	contig79: 27742-28059	contig106: 17546-17863	contig103: 40202-40519	contig035: 35871-36188	contig24: 31798-32115	contig16: 17366-17683	contig226: 3797-4114	contig011: 28004-28321	contig88: 42710-43027
	toluene tolerance protein		PF05494.10	contig79: 28056-28697	contig106: 17860-18501	contig103: 40516-41157	contig035: 35233-35874	contig24: 32112-32753	contig16: 17680-18321	contig226: 3159-3800	contig011: 28318-28959	contig88: 43024-43665
	mce-related protein (substrate-binding protein)		PF02470.18	contig79: 28710-29189	contig106: 18514-18993	contig103: 41170-41649	contig035: 34741-35220	contig24: 32766-33245	contig16: 18334-18813	contig226: 2667-3146	contig011: 28972-29451	contig88: 43678-44157
	toluene tolerance protein Ttg2B (permease protein)		PF02405.14	contig79: 29203-29985	contig106: 19007-19789	contig103: 41663-42445	contig035: 33945-34727	contig24: 33259-34041	contig16: 18827-19609	contig226: 1871-2653	contig011: 29465-30247	contig88: 44171-44953
	toluene ABC transporter ATP-binding protein		PF00005.25	contig79: 29989-30819	contig106: 19793-20623	contig103: 42449-43279	contig035: 33111-33941	contig24: 34045-34875	contig16: 19613-20443	contig226: 1037-1867	contig011: 30251-31081	contig88: 44957-45787
	organic solvent tolerance protein		PF03968.12	contig121: 53845-56040	contig107: 16326-18521	contig16: 34897-37092	contig080: 11000-13195	contig167: 16196-18391	contig16: 47049-49244	contig093: 29539-31734	contig074: 1-1176	contig281: 16180-18375
AcrAB-TolC
acrB	transporter AcrB/AcrD/AcrF family protein		PF00873.17	contig63: 4724-7843	contig134: 12976-16095	contig205: 5890-9009	contig273: 9224-12343	contig264: 4981-8100	contig109: 2983-6102	contig223: 4967-8086	contig039: 3084-6203	contig200: 995-4114
acrA	RND family efflux transporter MFP subunit		PF16576.3	contig63: 3630-4727	contig134: 11882-12979	contig205: 4796-5893	contig273: 12340-13437	contig264: 8097-9194	contig109: 1889-2986	contig223: 8083-9180	contig039: 1990-3087	contig200: 4111-5208
tolC	outer membrane efflux protein		PF02321.16	contig63: 2140-3633	contig134: 10392-11885	contig205: 3306-4799	contig273: 13434-14927	contig264: 9191-10810	contig109: 399-1892	contig223: 9177-10670	contig039: 374-1993	contig200: 5205-6698
ATP synthase		3.6.3.14
atpB	ATP synthase F0 subunit A		PF00119.18	contig213: 13866-14615	contig109: 1-414	contig269: 9370-10119	contig238: 9370-10119	contig336: 13186-13935	contig47: 13117-13866	contig237: 13844-14593	contig102: 13890-14639	contig133: 13170-13919
atpE	ATP synthase F0 subunit C		PF00137.19	contig213: 14661-14915	contig108: 39111-39365	contig269: 9070-9324	contig238: 9070-9324	contig336: 13981-14235	contig47: 13912-14166	contig237: 13544-13798	contig102: 13590-13844	contig133: 13965-14219
atpF	ATP synthase F0 subunit B		PF00430.16	contig213: 14958-15437	contig108: 38589-39068	contig269: 8548-9027	contig238: 8548-9027	contig336: 14278-14757	contig47: 14209-14688	contig237: 13022-13501	contig102: 13068-13547	contig133: 14262-14741
atpH	ATP synthase F1 subunit delta		PF00213.16	contig213: 15447-15986	contig108: 38040-38579	contig269: 7999-8538	contig238: 7999-8538	contig336: 14767-15306	contig47: 14698-15237	contig237: 12473-13012	contig102: 12519-13058	contig133: 14751-15290
atpA	ATP synthase F1 subunit alpha		PF00006.23	contig213: 16005-17549	contig108: 36477-38021	contig269: 6436-7980	contig238: 6436-7980	contig336: 15325-16869	contig47: 15256-16800	contig237: 10910-12454	contig102: 10956-12500	contig133: 15309-16853
atpG	ATP synthase F1 subunit gamma		PF00231.17	contig213: 17559-18425	contig108: 35601-36467	contig269: 5560-6426	contig238: 5560-6426	contig336: 16879-17745	contig47: 16810-17676	contig237: 10034-10900	contig102: 10080-10946	contig133: 16863-17729
atpD	ATP synthase F1 subunit beta		PF02874.21	contig213: 18467-19876	contig108: 34150-35559	contig269: 4109-5518	contig238: 4109-5518	contig336: 17787-19196	contig47: 17718-19127	contig237: 8583-9992	contig102: 8629-10038	contig133: 17771-19180
atpC	ATP synthase F1 subunit epsilon		PF02823.14	contig213: 19880-20305	contig108: 33721-34146	contig269: 3680-4105	contig238: 3680-4105	contig336: 19200-19625	contig47: 19131-19556	contig237: 8154-8579	contig102: 8200-8625	contig133: 19184-19609
Electron transport components
NADH-quinone oxidoreductases
nuoA	NADH-quinone oxidoreductase, A subunit		PF00507.17	contig210: 32031-32387	contig123: 27097-27453	contig277: 29962-30318	contig028: 23164-23520	contig151: 23160-23516	contig19: 60064-60420	contig225: 23146-23502	contig013: 60167-60523	contig189: 23129-23485
nuoB	NADH-quinone oxidoreductase, B subunit		PF01058.20	contig210: 31564-32040	contig123: 27444-27920	contig277: 30309-30785	contig028: 22697-23173	contig151: 22693-23169	contig19: 60411-60887	contig225: 22679-23155	contig013: 60514-60990	contig189: 22662-23138
nuoC	NADH-quinone oxidoreductase, C subunit		PF00329.17	contig210: 30952-31560	contig123: 27924-28532	contig277: 30789-31397	contig028: 22085-22693	contig151: 22081-22689	contig19: 60891-61499	contig225: 22067-22675	contig013: 60994-61602	contig189: 22050-22658
nuoD	NADH-quinone oxidoreductase, D subunit		PF00346.17	contig210:29715-30968	contig123: 28516-29769	contig277: 31381-32634	contig028: 20848-22101	contig151: 20844-22097	contig19: 61483-62736	contig225: 20830-22083	contig013: 61586-62839	contig189: 20813-22066
nuoE	NADH-quinone oxidoreductase, Esubunit		PF01257.17	contig210: 29220-29711	contig123: 29773-30264	contig277: 32638-33129	contig028: 20353-20844	contig151: 20349-20840	contig19: 62740-63231	contig225: 20335-20826	contig013: 62843-63334	contig189: 20318-20809
nuoF	NADH-quinone oxidoreductase, F subunit		PF01512.15	contig210: 27947-29230	contig123: 30254-31537	contig277: 33119-34402	contig028: 19080-20363	contig151: 19076-20359	contig19: 63221-64504	contig225: 19062-20345	contig013: 63324-64607	contig189: 19045-20328
nuoG	NADH-quinone oxidoreductase, G subunit		PF13510.4	contig210: 25599-27947	contig123: 31537-33885	contig277: 34402-36750	contig028: 16732-19080	contig151: 16728-19076	contig19: 64504-66852	contig225: 16714-19062	contig013: 64607-66955	contig189: 16697-19045
nuoH	NADH-quinone oxidoreductase, H subunit		PF00146.19	contig210: 24574-25599	contig123: 33885-34910	contig277: 36750-37775	contig028: 15707-16732	contig151: 15703-16728	contig19: 66852-67877	contig225: 15689-16714	contig013: 66955-67980	contig189: 15672-16697
nuoI	NADH-quinone oxidoreductase, I subunit		PF12838.5	contig210: 24072-24563	contig123: 34921-35412	contig277: 37786-38277	contig028: 15205-15696	contig151: 15201-15692	contig19: 67888-68379	contig225: 15187-15678	contig013: 67991-68482	contig189: 15170-15661
nuoJ	NADH-quinone oxidoreductase, J subunit		PF00499.18	contig210: 23459-24055	contig123: 35429-36025	contig277: 38294-38890	contig028: 14592-15188	contig151: 14588-15184	contig19: 68396-68992	contig225: 14574-15170	contig013: 68499-69095	contig189: 14557-15153
nuoK	NADH-quinone oxidoreductase, K subunit		PF00420.22	contig210: 23142-23462	contig123: 36022-36342	contig277: 38887-39207	contig028: 14275-14595	contig151: 14271-14591	contig19: 68989-69309	contig225: 14257-14577	contig013: 69092-69412	contig189: 14240-14560
nuoL	NADH-quinone oxidoreductase, L subunit		PF00662.18	contig210: 21158-23140	contig123: 36344-38326	contig277: 39209-41191	contig028: 12291-14273	contig151: 12287-14269	contig19: 69311-71293	contig225: 12273-14255	contig013: 69414-71396	contig189: 12256-14238
nuoM	NADH-quinone oxidoreductase, M subunit		PF00361.18	contig210: 19670-21151	contig123: 38333-39814	contig277: 41198-42679	contig028: 10803-12284	contig151: 10799-12280	contig19: 71300-72781	contig225: 10785-12266	contig013: 71403-72884	contig189: 10768-12249
nuoN	NADH-quinone oxidoreductase, N subunit		PF00361.18	contig210: 18211-19656	contig123: 39828-41273	contig277: 42693-44138	contig028: 9344-10789	contig151: 9340-10785	contig19: 72795-74240	contig225: 9326-10771	contig013: 72898-74343	contig189: 9309-10754
bd ubiquinol oxidases
cydA	cytochrome bd ubiquinol oxidase subunit I		PF01654.15	contig71: 40571-42205	contig51: 43230-44864	contig219: 44749-46383	contig258: 12793-14427	contig99: 2556-4190	contig41: 15741-17375	contig130: 11409-13043	contig180: 15842-17476	contig111: 16787-18421
cydB	cytochrome bd ubiquinol oxidase subunit II		PF02322.13	contig71: 42218-43351	contig51: 44877-46010	contig219: 43603-44736	contig258: 11647-12780	contig99: 4203-5336	contig41: 14595-15728	contig130: 10263-11396	contig180: 14696-15829	contig111: 15641-16774
bo3 ubiquinol oxidases
cyoA	cytochrome o ubiquinol oxidase, subunit II		PF00116.18	contig50: 8199-9164	contig7: 12642-13607	contig46: 12552-13517	contig035: 3916-4881	contig286: 403-1368	contig30: 4734-5699	contig140: 8964-9929	contig7: 4555-5520	contig108: 20306-21271
cyoB	cytochrome o ubiquinol oxidase, subunit I			contig50: 9180-11288	contig7: 10518-12626	contig46: 13533-15641	contig035: 1792-3900	contig286: 1384-3492	contig30: 2611-4718	contig140: 6840-8948	contig7: 5536-7644	contig108: 21287-23395
cyoC	cytochrome o ubiquinol oxidase, subunit III		PF00510.16	contig50: 11381-12016	contig7: 9790-10425	contig46: 15734-16369	contig035: 1064-1699	contig286: 3585-4220	contig30: 1883-2518	contig140: 6112-6747	contig7: 7737-8372	contig108: 23488-24123
cyoD	cytochrome o ubiquinol oxidase, subunit IV			contig50: 12013-12453	contig7: 9353-9793	contig46: 16366-16806	contig035: 627-1067	contig286: 4217-4657	contig30: 1446-1886	contig140: 5675-6115	contig7: 8369-8809	contig108: 24120-24560
